# Supplementary material for: A tetra­nuclear cobalt(III) cluster with 2-(hydroxy­meth­yl)pyridine ligands
Source: Acta Crystallogr Sect E Struct Rep Online. 2010 Apr 30;66(Pt 5):m594. doi: 10.1107/S1600536810015369 (PMC2979208; doi:10.1107/S1600536810015369)
Supplement: Supplementary file 1 [file e-66-0m594-sup1.cif]

##############################################################################
###                                                                        ###
###        Electronic paper (Acta Crystallographica Section E)             ###
###                                                                        ###
##############################################################################
#                                                                            #
# This CIF contains the data in a paper accepted for publication in Acta     #
# Crystallographica Section E. It conforms to the requirements of Notes      #
# for Authors for Section E, and has been peer reviewed under the auspices   #
# of the IUCr Commission on Journals.                                        #
#                                                                            #
# Full details of the Crystallographic Information File format               #
# are given in the paper "The Crystallographic Information File (CIF):       #
# a New Standard Archive File for Crystallography" by S. R. Hall, F. H.      #
# Allen and I. D. Brown [Acta Cryst. (1991), A47, 655-685].                  #
#                                                                            #
# The current version of the core CIF dictionary is obtainable from          #
# ftp://ftp.iucr.org/pub/cif_core.dic. The current version number is 2.4.    #
#                                                                            #
# Software is freely available for graphical display of the structure(s) in  #
# this CIF.  For information consult the CIF home page http://www.iucr.org/  #
# cif/home.html                                                              #
#                                                                            #
# This file may be used for bona fide research purposes within the           #
# scientific community so long as proper attribution is given to the journal # 
# article from which it was obtained.                                        #
#                                                                            #
##############################################################################
                                             
data_I
_audit_creation_method     SHELXL-97
_chemical_name_systematic
;
tetrakis[\m~3~-(2-pyridyl)methanolato]tetrakis[bromido(methanol)cobalt(III)]
tetrabromide 2-(hydroxymethyl)pyridine tetrasolvate dihydrate
;
_chemical_name_common     ?
_chemical_formula_moiety
                      'C28 H40 Br4 Co4 N4 O8 4+, 4(Br -), 4(C6 H7 N O), 2(H2 O)'
_chemical_formula_sum     'C52 H72 Br8 Co4 N8 O14'
_chemical_formula_iupac
                      '[Co4 Br4 (C6 H6 N O)4 (C H4 O)4] Br4, 4C6 H7 N O4, 2H2 O'
_chemical_formula_weight     1908.10
_chemical_melting_point     ?
_symmetry_cell_setting     'Tetragonal'
_symmetry_space_group_name_H-M     'I -42 d'
_symmetry_space_group_name_Hall     'I -4 2bw'
loop_
    _symmetry_equiv_pos_as_xyz
    'x, y, z'
    '-x, -y, z'
    'y, -x, -z'
    '-y, x, -z'
    '-x+1/2, y, -z+3/4'
    'x+1/2, -y, -z+3/4'
    '-y+1/2, -x, z+3/4'
    'y+1/2, x, z+3/4'
    'x+1/2, y+1/2, z+1/2'
    '-x+1/2, -y+1/2, z+1/2'
    'y+1/2, -x+1/2, -z+1/2'
    '-y+1/2, x+1/2, -z+1/2'
    '-x+1, y+1/2, -z+5/4'
    'x+1, -y+1/2, -z+5/4'
    '-y+1, -x+1/2, z+5/4'
    'y+1, x+1/2, z+5/4'
_cell_length_a     16.5302(6)
_cell_length_b     16.5302(6)
_cell_length_c     29.875(2)
_cell_angle_alpha     90.00
_cell_angle_beta     90.00
_cell_angle_gamma     90.00
_cell_volume     8163.3(8)
_cell_formula_units_Z     4
_cell_measurement_reflns_used     4154
_cell_measurement_theta_min     2.21
_cell_measurement_theta_max     23.11
_cell_measurement_temperature     291(2)
_exptl_crystal_description     block
_exptl_crystal_colour     purple
_exptl_crystal_size_max     0.30
_exptl_crystal_size_mid     0.24
_exptl_crystal_size_min     0.22
_exptl_crystal_density_diffrn     1.553
_exptl_crystal_density_meas     ?
_exptl_crystal_density_method     'not measured'
_exptl_crystal_F_000     3760
_exptl_absorpt_coefficient_mu     4.767
_exptl_absorpt_correction_type     'multi-scan'
_exptl_absorpt_process_details     '(SADABS; Bruker, 2000)'
_exptl_absorpt_correction_T_min     0.265
_exptl_absorpt_correction_T_max     0.350
_exptl_special_details
;
;
_diffrn_ambient_temperature     291(2)
_diffrn_radiation_type     'MoK\a'
_diffrn_radiation_wavelength     0.71073
_diffrn_radiation_source     'sealed tube'
_diffrn_radiation_monochromator     'graphite'
_diffrn_measurement_device_type     'Bruker SMART APEX CCD area-detector'
_diffrn_measurement_method     'phi and omega scans'
_diffrn_detector_area_resol_mean     ?
_diffrn_reflns_number     21461
_diffrn_reflns_av_R_equivalents     0.0563
_diffrn_reflns_av_sigmaI/netI     0.0715
_diffrn_reflns_theta_min     2.21
_diffrn_reflns_theta_max     25.99
_diffrn_reflns_theta_full     25.99
_diffrn_measured_fraction_theta_max     1.000
_diffrn_measured_fraction_theta_full     1.000
_diffrn_reflns_limit_h_min     -15
_diffrn_reflns_limit_h_max     20
_diffrn_reflns_limit_k_min     -20
_diffrn_reflns_limit_k_max     17
_diffrn_reflns_limit_l_min     -32
_diffrn_reflns_limit_l_max     36
_diffrn_standards_number     ?
_diffrn_standards_interval_count     ?
_diffrn_standards_interval_time     ?
_diffrn_standards_decay_%     ?
_refine_special_details
;
Refinement of <i>F</i>^2^ against ALL reflections. The weighted <i>R</i>-factor
wR and goodness of fit <i>S</i> are based on <i>F</i>^2^, conventional
<i>R</i>-factors <i>R</i> are based on <i>F</i>, with <i>F</i> set to zero for
negative <i>F</i>^2^. The threshold expression of <i>F</i>^2^ >
\s(<i>F</i>^2^) is used only for calculating <i>R</i>-factors(gt) etc. and is
not relevant to the choice of reflections for refinement. <i>R</i>-factors
based on <i>F</i>^2^ are statistically about twice as large as those based on
<i>F</i>, and <i>R</i>- factors based on ALL data will be even larger.
;
_reflns_number_total     4018
_reflns_number_gt     3180
_reflns_threshold_expression     I>2sigma(I)
_refine_ls_structure_factor_coef     Fsqd
_refine_ls_matrix_type     full
_refine_ls_R_factor_all     0.0666
_refine_ls_R_factor_gt     0.0516
_refine_ls_wR_factor_gt     0.1096
_refine_ls_wR_factor_ref     0.1128
_refine_ls_goodness_of_fit_ref     0.990
_refine_ls_restrained_S_all     0.990
_refine_ls_number_reflns     4018
_refine_ls_number_parameters     200
_refine_ls_number_restraints     0
_refine_ls_hydrogen_treatment     constr
_refine_ls_weighting_scheme     calc
_refine_ls_weighting_details
         'calc w=1/[\s^2^(Fo^2^)+(0.0635P)^2^+0.0000P] where P=(Fo^2^+2Fc^2^)/3'
_atom_sites_solution_hydrogens     geom
_atom_sites_solution_primary     direct
_atom_sites_solution_secondary     difmap
_refine_ls_shift/su_max     0.000
_refine_ls_shift/su_mean     0.000
_refine_diff_density_max     0.754
_refine_diff_density_min     -0.564
_refine_ls_extinction_method     none
_refine_ls_extinction_coef     ?
_refine_ls_abs_structure_details     'Flack (1983), 1822 Friedel pairs'
_refine_ls_abs_structure_Flack     0.025(18)
loop_
    _atom_type_symbol
    _atom_type_description
    _atom_type_scat_dispersion_real
    _atom_type_scat_dispersion_imag
    _atom_type_scat_source
    'C' 'C' 0.0033 0.0016
                         'International Tables Vol C Tables 4.2.6.8 and 6.1.1.4'
    'H' 'H' 0.0000 0.0000
                         'International Tables Vol C Tables 4.2.6.8 and 6.1.1.4'
    'N' 'N' 0.0061 0.0033
                         'International Tables Vol C Tables 4.2.6.8 and 6.1.1.4'
    'O' 'O' 0.0106 0.0060
                         'International Tables Vol C Tables 4.2.6.8 and 6.1.1.4'
    'Co' 'Co' 0.3494 0.9721
                         'International Tables Vol C Tables 4.2.6.8 and 6.1.1.4'
    'Br' 'Br' -0.2901 2.4595
                         'International Tables Vol C Tables 4.2.6.8 and 6.1.1.4'
_computing_data_collection     'SMART (Bruker, 2000)'
_computing_cell_refinement     'SAINT (Bruker, 2000)'
_computing_data_reduction     'SAINT (Bruker, 2000)'
_computing_structure_solution     'SHELXTL (Sheldrick, 2008)'
_computing_structure_refinement     'SHELXTL (Sheldrick, 2008)'
_computing_molecular_graphics     'SHELXTL (Sheldrick, 2008)'
_computing_publication_material     'SHELXTL (Sheldrick, 2008)'
loop_
    _atom_site_type_symbol
    _atom_site_label
    _atom_site_fract_x
    _atom_site_fract_y
    _atom_site_fract_z
    _atom_site_U_iso_or_equiv
    _atom_site_adp_type
    _atom_site_calc_flag
    _atom_site_refinement_flags
    _atom_site_occupancy
    _atom_site_disorder_assembly
    _atom_site_disorder_group
    Br Br1 -0.05719(4) 0.72378(5) 0.20269(3) 0.04360(19) Uani d . 1 . .
    Br Br2 0.27436(4) 0.77454(4) 0.29686(2) 0.04162(18) Uani d . 1 . .
    C C1 0.0376(4) 0.6172(5) 0.1104(3) 0.0415(17) Uani d . 1 . .
    H H1 -0.0035 0.6554 0.1126 0.050 Uiso calc R 1 . .
    C C2 0.0725(5) 0.6005(5) 0.0696(2) 0.0423(18) Uani d . 1 . .
    H H2 0.0556 0.6285 0.0443 0.051 Uiso calc R 1 . .
    C C3 0.1331(5) 0.5422(5) 0.0658(2) 0.0417(18) Uani d . 1 . .
    H H3 0.1564 0.5311 0.0381 0.050 Uiso calc R 1 . .
    C C4 0.1584(5) 0.5003(5) 0.1042(3) 0.0453(18) Uani d . 1 . .
    H H4 0.1974 0.4600 0.1021 0.054 Uiso calc R 1 . .
    C C5 0.1241(5) 0.5198(5) 0.1460(2) 0.0422(17) Uani d . 1 . .
    C C6 0.1358(5) 0.4721(5) 0.1851(2) 0.0385(16) Uani d . 1 . .
    H H6A 0.1356 0.4156 0.1763 0.046 Uiso calc R 1 . .
    H H6B 0.1891 0.4840 0.1969 0.046 Uiso calc R 1 . .
    C C7 0.1841(5) 0.7172(5) 0.1922(3) 0.0460(18) Uani d . 1 . .
    H H7A 0.2247 0.6876 0.1760 0.069 Uiso calc R 1 . .
    H H7B 0.2096 0.7567 0.2110 0.069 Uiso calc R 1 . .
    H H7C 0.1488 0.7439 0.1714 0.069 Uiso calc R 1 . .
    C C8 0.5885(5) -0.0934(5) 0.1084(2) 0.0432(18) Uani d . 1 . .
    H H8 0.5728 -0.1472 0.1111 0.052 Uiso calc R 1 . .
    C C9 0.6092(5) -0.0630(5) 0.0676(3) 0.0415(17) Uani d . 1 . .
    H H9 0.6083 -0.0967 0.0426 0.050 Uiso calc R 1 . .
    C C10 0.6315(5) 0.0173(5) 0.0626(3) 0.0468(19) Uani d . 1 . .
    H H10 0.6441 0.0378 0.0345 0.056 Uiso calc R 1 . .
    C C11 0.6350(4) 0.0673(5) 0.1005(3) 0.0454(19) Uani d . 1 . .
    H H11 0.6512 0.1210 0.0978 0.055 Uiso calc R 1 . .
    C C12 0.6141(5) 0.0361(5) 0.1423(3) 0.0446(18) Uani d . 1 . .
    C C13 0.6198(5) 0.0845(5) 0.1836(3) 0.0458(19) Uani d . 1 . .
    H H13A 0.6736 0.0803 0.1964 0.055 Uiso calc R 1 . .
    H H13B 0.6085 0.1409 0.1774 0.055 Uiso calc R 1 . .
    Co Co1 0.02308(6) 0.59361(6) 0.21302(3) 0.0396(2) Uani d . 1 . .
    N N1 0.0641(4) 0.5764(3) 0.1481(2) 0.0367(14) Uani d . 1 . .
    N N2 0.5908(4) -0.0430(4) 0.1466(2) 0.0407(14) Uani d . 1 . .
    O O1 0.0801(3) 0.4821(3) 0.21907(16) 0.0415(11) Uani d . 1 . .
    O O2 0.1369(3) 0.6610(3) 0.21993(16) 0.0384(11) Uani d . 1 . .
    H H2B 0.1741 0.6162 0.2238 0.046 Uiso d R 1 . .
    O O3 0.5652(3) 0.0547(3) 0.21175(16) 0.0445(12) Uani d . 1 . .
    H H3A 0.5927 0.0323 0.2372 0.053 Uiso d R 1 . .
    O O4 0.5585(6) 0.7840(6) 0.2123(3) 0.044(2) Uani d P 0.50 . .
    H H4A 0.5964 0.7521 0.2297 0.053 Uiso d PR 0.50 . .
    H H4B 0.5115 0.7846 0.2318 0.053 Uiso d PR 0.50 . .
loop_
    _atom_site_aniso_label
    _atom_site_aniso_U_11
    _atom_site_aniso_U_22
    _atom_site_aniso_U_33
    _atom_site_aniso_U_12
    _atom_site_aniso_U_13
    _atom_site_aniso_U_23
    Br1 0.0435(4) 0.0479(4) 0.0394(4) 0.0080(3) 0.0066(3) 0.0131(3)
    Br2 0.0410(4) 0.0412(4) 0.0427(4) -0.0152(3) 0.0104(3) 0.0128(3)
    C1 0.037(4) 0.046(4) 0.041(4) 0.014(3) 0.018(3) 0.001(3)
    C2 0.042(4) 0.050(4) 0.035(4) 0.008(3) 0.010(3) 0.014(3)
    C3 0.047(4) 0.042(4) 0.035(4) 0.011(3) 0.020(3) 0.002(3)
    C4 0.049(4) 0.043(4) 0.044(4) 0.009(3) 0.012(4) 0.006(3)
    C5 0.049(4) 0.041(4) 0.036(4) 0.004(3) 0.008(3) 0.010(3)
    C6 0.037(4) 0.041(4) 0.037(4) 0.012(3) 0.013(3) 0.010(3)
    C7 0.048(4) 0.039(4) 0.051(5) -0.003(3) 0.007(3) 0.010(4)
    C8 0.046(4) 0.044(4) 0.040(4) 0.023(3) 0.010(3) 0.015(3)
    C9 0.042(4) 0.045(4) 0.038(4) 0.011(3) 0.006(3) 0.018(3)
    C10 0.051(5) 0.054(5) 0.035(4) -0.009(4) -0.011(3) 0.019(4)
    C11 0.038(4) 0.049(5) 0.050(5) 0.014(3) 0.013(3) 0.008(4)
    C12 0.044(4) 0.044(4) 0.046(4) -0.020(3) 0.008(3) -0.006(3)
    C13 0.054(5) 0.031(4) 0.052(5) 0.007(3) 0.005(4) -0.008(3)
    Co1 0.0400(5) 0.0405(5) 0.0384(6) 0.0002(4) 0.0028(4) 0.0029(4)
    N1 0.037(3) 0.029(3) 0.044(3) -0.009(2) 0.013(3) 0.002(2)
    N2 0.040(3) 0.038(3) 0.044(4) -0.001(3) 0.012(3) 0.011(3)
    O1 0.041(3) 0.042(3) 0.041(3) 0.004(2) 0.018(2) 0.005(2)
    O2 0.036(3) 0.044(3) 0.035(3) 0.0024(19) 0.000(2) 0.010(2)
    O3 0.052(3) 0.052(3) 0.029(3) -0.012(2) -0.014(2) -0.008(2)
    O4 0.050(6) 0.040(5) 0.041(6) -0.001(5) 0.009(5) 0.008(5)
_geom_special_details
;
All esds (except the esd in the dihedral angle between two l.s. planes) are
estimated using the full covariance matrix. The cell esds are taken into
account individually in the estimation of esds in distances, angles and
torsion angles; correlations between esds in cell parameters are only used
when they are defined by crystal symmetry. An approximate (isotropic)
treatment of cell esds is used for estimating esds involving l.s. planes.
;
loop_
    _geom_bond_atom_site_label_1
    _geom_bond_atom_site_label_2
    _geom_bond_site_symmetry_2
    _geom_bond_distance
    _geom_bond_publ_flag
    Br1 Co1 . 2.5467(12) ?
    C1 C2 . 1.376(10) ?
    C1 N1 . 1.384(10) ?
    C1 H1 . 0.9300 ?
    C2 C3 . 1.394(11) ?
    C2 H2 . 0.9300 ?
    C3 C4 . 1.405(11) ?
    C3 H3 . 0.9300 ?
    C4 C5 . 1.407(10) ?
    C4 H4 . 0.9300 ?
    C5 N1 . 1.366(10) ?
    C5 C6 . 1.422(10) ?
    C6 O1 . 1.381(8) ?
    C6 H6A . 0.9700 ?
    C6 H6B . 0.9700 ?
    C7 O2 . 1.469(9) ?
    C7 H7A . 0.9600 ?
    C7 H7B . 0.9600 ?
    C7 H7C . 0.9600 ?
    C8 C9 . 1.362(10) ?
    C8 N2 . 1.415(10) ?
    C8 H8 . 0.9300 ?
    C9 C10 . 1.386(11) ?
    C9 H9 . 0.9300 ?
    C10 C11 . 1.403(12) ?
    C10 H10 . 0.9300 ?
    C11 C12 . 1.394(11) ?
    C11 H11 . 0.9300 ?
    C12 N2 . 1.370(9) ?
    C12 C13 . 1.474(11) ?
    C13 O3 . 1.328(10) ?
    C13 H13A . 0.9700 ?
    C13 H13B . 0.9700 ?
    Co1 O1 12 2.043(5) ?
    Co1 N1 . 2.073(6) ?
    Co1 O1 . 2.079(5) ?
    Co1 O1 2_565 2.123(5) ?
    Co1 O2 . 2.196(5) ?
    O1 Co1 11_455 2.043(5) ?
    O1 Co1 2_565 2.123(5) ?
    O2 H2B . 0.9700 ?
    O3 H3A . 0.9601 ?
    O4 H4A . 0.9700 ?
    O4 H4B . 0.9700 ?
loop_
    _geom_angle_atom_site_label_1
    _geom_angle_atom_site_label_2
    _geom_angle_atom_site_label_3
    _geom_angle_site_symmetry_1
    _geom_angle_site_symmetry_3
    _geom_angle
    _geom_angle_publ_flag
    C2 C1 N1 . . 119.4(6) ?
    C2 C1 H1 . . 120.3 ?
    N1 C1 H1 . . 120.3 ?
    C1 C2 C3 . . 120.8(7) ?
    C1 C2 H2 . . 119.6 ?
    C3 C2 H2 . . 119.6 ?
    C2 C3 C4 . . 119.2(6) ?
    C2 C3 H3 . . 120.4 ?
    C4 C3 H3 . . 120.4 ?
    C3 C4 C5 . . 119.5(7) ?
    C3 C4 H4 . . 120.3 ?
    C5 C4 H4 . . 120.3 ?
    N1 C5 C4 . . 119.4(7) ?
    N1 C5 C6 . . 116.1(6) ?
    C4 C5 C6 . . 123.1(7) ?
    O1 C6 C5 . . 116.6(6) ?
    O1 C6 H6A . . 108.1 ?
    C5 C6 H6A . . 108.1 ?
    O1 C6 H6B . . 108.1 ?
    C5 C6 H6B . . 108.1 ?
    H6A C6 H6B . . 107.3 ?
    O2 C7 H7A . . 109.5 ?
    O2 C7 H7B . . 109.5 ?
    H7A C7 H7B . . 109.5 ?
    O2 C7 H7C . . 109.5 ?
    H7A C7 H7C . . 109.5 ?
    H7B C7 H7C . . 109.5 ?
    C9 C8 N2 . . 119.9(8) ?
    C9 C8 H8 . . 120.0 ?
    N2 C8 H8 . . 120.0 ?
    C8 C9 C10 . . 121.0(8) ?
    C8 C9 H9 . . 119.5 ?
    C10 C9 H9 . . 119.5 ?
    C9 C10 C11 . . 119.3(7) ?
    C9 C10 H10 . . 120.3 ?
    C11 C10 H10 . . 120.3 ?
    C12 C11 C10 . . 119.6(8) ?
    C12 C11 H11 . . 120.2 ?
    C10 C11 H11 . . 120.2 ?
    N2 C12 C11 . . 120.5(7) ?
    N2 C12 C13 . . 117.2(7) ?
    C11 C12 C13 . . 122.3(7) ?
    O3 C13 C12 . . 106.6(7) ?
    O3 C13 H13A . . 110.4 ?
    C12 C13 H13A . . 110.4 ?
    O3 C13 H13B . . 110.4 ?
    C12 C13 H13B . . 110.4 ?
    H13A C13 H13B . . 108.6 ?
    O1 Co1 N1 12 . 158.0(2) ?
    O1 Co1 O1 12 . 80.55(19) ?
    N1 Co1 O1 . . 79.1(2) ?
    O1 Co1 O1 12 2_565 79.5(2) ?
    N1 Co1 O1 . 2_565 105.2(2) ?
    O1 Co1 O1 . 2_565 80.5(2) ?
    O1 Co1 O2 12 . 89.86(19) ?
    N1 Co1 O2 . . 82.9(2) ?
    O1 Co1 O2 . . 93.03(19) ?
    O1 Co1 O2 2_565 . 168.29(18) ?
    O1 Co1 Br1 12 . 101.00(14) ?
    N1 Co1 Br1 . . 99.94(17) ?
    O1 Co1 Br1 . . 175.05(15) ?
    O1 Co1 Br1 2_565 . 95.13(14) ?
    O2 Co1 Br1 . . 91.68(13) ?
    C5 N1 C1 . . 121.6(6) ?
    C5 N1 Co1 . . 112.1(5) ?
    C1 N1 Co1 . . 126.3(5) ?
    C12 N2 C8 . . 119.6(6) ?
    C6 O1 Co1 . 11_455 130.8(4) ?
    C6 O1 Co1 . . 110.1(4) ?
    Co1 O1 Co1 11_455 . 99.9(2) ?
    C6 O1 Co1 . 2_565 113.7(5) ?
    Co1 O1 Co1 11_455 2_565 98.49(19) ?
    Co1 O1 Co1 . 2_565 98.7(2) ?
    C7 O2 Co1 . . 136.3(4) ?
    C7 O2 H2B . . 102.3 ?
    Co1 O2 H2B . . 99.6 ?
    C13 O3 H3A . . 108.8 ?
    H4A O4 H4B . . 101.6 ?
loop_
    _geom_torsion_atom_site_label_1
    _geom_torsion_atom_site_label_2
    _geom_torsion_atom_site_label_3
    _geom_torsion_atom_site_label_4
    _geom_torsion_site_symmetry_1
    _geom_torsion_site_symmetry_2
    _geom_torsion_site_symmetry_3
    _geom_torsion_site_symmetry_4
    _geom_torsion
    _geom_torsion_publ_flag
    N1 C1 C2 C3 . . . . 1.3(12) ?
    C1 C2 C3 C4 . . . . -0.1(12) ?
    C2 C3 C4 C5 . . . . -2.0(12) ?
    C3 C4 C5 N1 . . . . 3.0(12) ?
    C3 C4 C5 C6 . . . . 169.2(8) ?
    N1 C5 C6 O1 . . . . 6.7(11) ?
    C4 C5 C6 O1 . . . . -159.9(7) ?
    N2 C8 C9 C10 . . . . -1.0(11) ?
    C8 C9 C10 C11 . . . . 1.8(12) ?
    C9 C10 C11 C12 . . . . -1.5(11) ?
    C10 C11 C12 N2 . . . . 0.5(12) ?
    C10 C11 C12 C13 . . . . 177.4(7) ?
    N2 C12 C13 O3 . . . . -30.4(10) ?
    C11 C12 C13 O3 . . . . 152.6(7) ?
    C4 C5 N1 C1 . . . . -1.9(10) ?
    C6 C5 N1 C1 . . . . -169.1(7) ?
    C4 C5 N1 Co1 . . . . 179.5(6) ?
    C6 C5 N1 Co1 . . . . 12.4(8) ?
    C2 C1 N1 C5 . . . . -0.2(11) ?
    C2 C1 N1 Co1 . . . . 178.1(6) ?
    O1 Co1 N1 C5 12 . . . 4.2(9) ?
    O1 Co1 N1 C5 . . . . -18.6(5) ?
    O1 Co1 N1 C5 2_565 . . . -95.5(5) ?
    O2 Co1 N1 C5 . . . . 75.9(5) ?
    Br1 Co1 N1 C5 . . . . 166.4(5) ?
    O1 Co1 N1 C1 12 . . . -174.3(6) ?
    O1 Co1 N1 C1 . . . . 163.0(6) ?
    O1 Co1 N1 C1 2_565 . . . 86.1(6) ?
    O2 Co1 N1 C1 . . . . -102.6(6) ?
    Br1 Co1 N1 C1 . . . . -12.1(6) ?
    C11 C12 N2 C8 . . . . 0.3(11) ?
    C13 C12 N2 C8 . . . . -176.7(7) ?
    C9 C8 N2 C12 . . . . -0.1(11) ?
    C5 C6 O1 Co1 . . . 11_455 -146.0(6) ?
    C5 C6 O1 Co1 . . . . -22.0(8) ?
    C5 C6 O1 Co1 . . . 2_565 87.7(7) ?
    O1 Co1 O1 C6 12 . . . -150.0(5) ?
    N1 Co1 O1 C6 . . . . 21.6(5) ?
    O1 Co1 O1 C6 2_565 . . . 129.2(4) ?
    O2 Co1 O1 C6 . . . . -60.7(5) ?
    Br1 Co1 O1 C6 . . . . 101.3(16) ?
    O1 Co1 O1 Co1 12 . . 11_455 -9.59(19) ?
    N1 Co1 O1 Co1 . . . 11_455 162.0(3) ?
    O1 Co1 O1 Co1 2_565 . . 11_455 -90.4(2) ?
    O2 Co1 O1 Co1 . . . 11_455 79.8(2) ?
    Br1 Co1 O1 Co1 . . . 11_455 -118.2(15) ?
    O1 Co1 O1 Co1 12 . . 2_565 90.7(2) ?
    N1 Co1 O1 Co1 . . . 2_565 -97.7(2) ?
    O1 Co1 O1 Co1 2_565 . . 2_565 9.9(3) ?
    O2 Co1 O1 Co1 . . . 2_565 -179.97(19) ?
    Br1 Co1 O1 Co1 . . . 2_565 -18.0(17) ?
    O1 Co1 O2 C7 12 . . . -160.9(6) ?
    N1 Co1 O2 C7 . . . . 39.9(6) ?
    O1 Co1 O2 C7 . . . . 118.6(6) ?
    O1 Co1 O2 C7 2_565 . . . 174.5(9) ?
    Br1 Co1 O2 C7 . . . . -59.9(6) ?
loop_
    _geom_hbond_atom_site_label_D
    _geom_hbond_atom_site_label_H
    _geom_hbond_atom_site_label_A
    _geom_hbond_site_symmetry_A
    _geom_hbond_distance_DH
    _geom_hbond_distance_HA
    _geom_hbond_distance_DA
    _geom_hbond_angle_DHA
    O2 H2B Br1 11_455 0.97 2.54 3.217(5) 126.9
    O3 H3A O3 11 0.96 2.31 3.030(9) 131.5
    O3 H3A O4 12_645 0.96 2.57 3.370(11) 140.9
data_global
_journal_date_recd_electronic     2010-04-01
_journal_date_accepted     2010-04-26
_journal_name_full     'Acta Crystallographica, Section E'
_journal_year     2010
_journal_volume     66
_journal_issue      5
_journal_page_first     m594
_journal_page_last     m594
_journal_paper_category     QM
_journal_coeditor_code     BX2274
_publ_contact_author_name     'Fang-Ming Wang'
_publ_contact_author_address
;
State Key Laboratory of Coordination Chemistry, NanjingNational Laboratory of
Microstructures, Schoolof Chemistry and Chemical Engineering,Nanjing
University,Nanjing 210023, P.R.China
;
_publ_contact_author_email     'wangfmzj@yahoo.com.cn'
_publ_contact_author_fax     '(86)-25-83314502'
_publ_contact_author_phone     '(86)-25-83621260'
_publ_section_title
;
A tetranuclear cobalt(III) cluster with 2-(hydroxymethyl)pyridine ligands
;
loop_
    _publ_author_name
    _publ_author_footnote
    _publ_author_address
    'Wang, Fang-Ming' .
;
State Key Laboratory of Coordination Chemistry
Nanjing National Laboratory of Microstructures
School of Chemistry and Chemical Engineering
Nanjing University
Nanjing 210023
People's Republic of China
;
    'Lu, Chang-Sheng' .
;
State Key Laboratory of Coordination Chemistry
Nanjing National Laboratory of Microstructures
School of Chemistry and Chemical Engineering
Nanjing University
Nanjing 210023
People's Republic of China
;
    'Li, Yi-Zhi' .
;
State Key Laboratory of Coordination Chemistry
Nanjing National Laboratory of Microstructures
School of Chemistry and Chemical Engineering
Nanjing University
Nanjing 210023
People's Republic of China
;
    'Meng, Qing-Jin' .
;
State Key Laboratory of Coordination Chemistry
Nanjing National Laboratory of Microstructures
School of Chemistry and Chemical Engineering
Nanjing University
Nanjing 210023
People's Republic of China
;
