# Supplementary material for: A tetra­nuclear cobalt(III) cluster with 2-(hydroxy­meth­yl)pyridine ligands
Source: Acta Crystallogr Sect E Struct Rep Online. 2010 Apr 30;66(Pt 5):m594. doi: 10.1107/S1600536810015369 (PMC2979208; doi:10.1107/S1600536810015369)
Supplement: Supplementary file 2 [file e-66-0m594-Isup2.hkl]

# 
# h,k,l, Fc-squared, Fo-squared, sigma(Fo-squared) and status flag 
# 
data_I
_shelx_title ' 90114Dm in I-42d' 
_shelx_refln_list_code          4 
_shelx_F_calc_maximum     1198.57 
_exptl_crystal_F_000      3760.00 
_reflns_d_resolution_high  0.8109 
 
loop_ 
 _symmetry_equiv_pos_as_xyz 
 'x, y, z' 
 '-x, -y, z' 
 'y, -x, -z' 
 '-y, x, -z' 
 '-x+1/2, y, -z+3/4' 
 'x+1/2, -y, -z+3/4' 
 '-y+1/2, -x, z+3/4' 
 'y+1/2, x, z+3/4' 
 'x+1/2, y+1/2, z+1/2' 
 '-x+1/2, -y+1/2, z+1/2' 
 'y+1/2, -x+1/2, -z+1/2' 
 '-y+1/2, x+1/2, -z+1/2' 
 '-x+1, y+1/2, -z+5/4' 
 'x+1, -y+1/2, -z+5/4' 
 '-y+1, -x+1/2, z+5/4' 
 'y+1, x+1/2, z+5/4' 
 
_cell_length_a    16.5302 
_cell_length_b    16.5302 
_cell_length_c    29.8751 
_cell_angle_alpha  90.000 
_cell_angle_beta   90.000 
_cell_angle_gamma  90.000 
 
_shelx_F_squared_multiplier     1.000 
 
loop_ 
 _refln_index_h 
 _refln_index_k 
 _refln_index_l 
 _refln_F_squared_calc 
 _refln_F_squared_meas 
 _refln_F_squared_sigma 
 _refln_observed_status 
   0   2   0   129122.14   121103.27    826.43 o 
   2   2   0   195390.67   186395.75    575.03 o 
   1   3   0    92737.90    91592.76   1473.50 o 
   0   4   0    92408.81    85662.09   1994.30 o 
   2   4   0   451918.69   436984.06   1128.87 o 
   4   4   0     6111.47    12387.17   1596.64 o 
   1   5   0    34200.96    33921.53   2226.01 o 
   3   5   0   182416.80   178227.77   1173.00 o 
   0   6   0   439024.91   437689.59   1475.34 o 
   2   6   0      591.93     9468.39   1527.90 o 
   4   6   0   209249.47   202288.03   1600.29 o 
   6   6   0    31577.90    31958.51    641.17 o 
   1   7   0      764.24     1298.33    409.72 o 
   3   7   0    53413.68    51947.20    659.82 o 
   5   7   0     1980.59     3696.95    575.71 o 
   0   8   0      772.48     8059.67   1500.66 o 
   2   8   0    18279.77    16975.03    524.12 o 
   4   8   0      372.60     1146.98    409.54 o 
   6   8   0     6307.42    13287.86   1738.57 o 
   8   8   0     5221.91     5932.40    797.32 o 
   1   9   0    19444.31    18177.07    804.95 o 
   3   9   0    48063.10    43989.98   1723.11 o 
   5   9   0    21124.18    19256.32    437.26 o 
   7   9   0     4151.64     4653.54    896.43 o 
   0  10   0     3463.10     5784.83   2372.14 o 
   2  10   0    48682.05    47546.22    537.58 o 
   4  10   0      367.14      473.60    352.95 o 
   6  10   0     4228.00     4902.05    489.48 o 
   8  10   0      419.57     1035.72   1163.16 o 
  10  10   0     1582.41     1567.89     43.47 o 
   1  11   0    26204.75    25390.79    548.16 o 
   3  11   0     1694.77     2445.84    510.37 o 
   5  11   0     7434.55     7317.94    283.24 o 
   7  11   0     5570.45     6388.39    788.62 o 
   9  11   0     2646.89     3355.48   1051.91 o 
   0  12   0    15897.89    15226.12    118.32 o 
   2  12   0    12291.07    12502.62    838.02 o 
   4  12   0     2136.73     1885.85   1079.67 o 
   6  12   0    24129.21    26843.94   1384.95 o 
   8  12   0       48.87      234.28    714.69 o 
  10  12   0     4650.69     4457.45    139.15 o 
  12  12   0      445.51      812.24   1878.59 o 
   1  13   0     6296.26     6431.91    483.46 o 
   3  13   0    24455.17    22656.63    664.40 o 
   5  13   0      477.95     1165.96    714.99 o 
   7  13   0    22361.31    20268.77    284.90 o 
   9  13   0     8237.94     9442.32    834.26 o 
  11  13   0      154.76      296.74    507.67 o 
   0  14   0    29521.56    29278.30   2478.88 o 
   2  14   0     9077.78    10149.09    629.66 o 
   4  14   0    14146.63    14572.63    367.80 o 
   6  14   0     5337.78     6274.34    946.62 o 
   8  14   0      394.29     2086.87   1211.57 o 
  10  14   0     6934.47     6350.35    247.05 o 
  12  14   0       30.53      108.11    380.22 o 
  14  14   0     1199.68     4401.50   2697.79 o 
   1  15   0     6069.32     6818.30    455.94 o 
   3  15   0      261.25     1313.47    432.29 o 
   5  15   0     6693.88     7066.85   1344.69 o 
   7  15   0     2940.60     3455.08   1977.15 o 
   9  15   0     4723.84     4921.10    873.48 o 
  11  15   0     4899.29     6541.84   1533.42 o 
  13  15   0     1529.34     2095.12    955.96 o 
   0  16   0    33305.30    32191.80   1685.22 o 
   2  16   0     1504.58     4616.62   1353.86 o 
   4  16   0     1476.47     1799.99   1177.75 o 
   6  16   0     5235.27     6062.99   2949.67 o 
   8  16   0     1518.20     1565.41     16.74 o 
  10  16   0      439.80      670.84    851.27 o 
  12  16   0      310.33      459.27    813.16 o 
   1  17   0      988.57      990.96    887.44 o 
   3  17   0       63.82      387.46    796.82 o 
   5  17   0       96.90      527.64   2393.23 o 
   7  17   0      587.81      541.75    207.12 o 
   9  17   0        3.98      493.89   1787.13 o 
  11  17   0      404.75      389.59    161.32 o 
   0  18   0    16017.61    16824.88    938.78 o 
   2  18   0    19655.36    17920.96   1988.43 o 
   4  18   0    19120.13    17607.52    353.63 o 
   6  18   0     8069.62     8173.19    516.22 o 
   8  18   0      167.67      609.68    722.75 o 
   1  19   0        0.09      686.29   1668.95 o 
   3  19   0     8125.73     8230.16   1435.83 o 
   5  19   0     4208.04     5461.54   1153.21 o 
   7  19   0     1192.42     1307.07    563.86 o 
   0  20   0    13891.00    14374.02   1489.46 o 
   2  20   0      536.43     2284.00    786.43 o 
  -1   2   1     4683.69     5335.45    456.37 o 
   1   2   1     2902.58     3850.95    791.70 o 
  -2   3   1    60384.73    56946.64    657.63 o 
   0   3   1    85547.55    81620.90    485.06 o 
   2   3   1    53393.20    51044.64    812.60 o 
  -3   4   1   157894.28   153335.03   1427.21 o 
  -1   4   1    16120.52    16166.60    527.08 o 
   1   4   1    14160.21    16010.27    817.16 o 
   3   4   1   177516.02   176578.08   1519.27 o 
  -4   5   1   168576.95   161948.58    947.41 o 
  -2   5   1    88266.94    85747.44    870.12 o 
   0   5   1     2113.21     5572.07   1311.08 o 
   2   5   1    85186.57    82059.52    759.06 o 
   4   5   1   163200.63   159419.69   1225.92 o 
  -5   6   1    15678.82    16744.90   2297.38 o 
  -3   6   1   196884.42   189706.34    957.19 o 
  -1   6   1     8815.10     9431.87    848.58 o 
   1   6   1     5735.46    12127.86   1124.32 o 
   3   6   1   202872.50   199553.28   1029.77 o 
   5   6   1    17935.91    19655.25   1811.88 o 
  -6   7   1     6608.12     6408.44    479.47 o 
  -4   7   1    14350.53    15816.78    858.50 o 
  -2   7   1    27965.08    30362.16   1906.67 o 
   0   7   1    13431.67    13518.09   2124.06 o 
   2   7   1    33714.57    34742.28   1880.98 o 
   4   7   1    13005.87    14008.65   1790.18 o 
   6   7   1     8908.16     8393.94   1187.71 o 
  -7   8   1     5859.05     5746.02    758.02 o 
  -5   8   1    40183.95    40051.17    420.47 o 
  -3   8   1    18224.40    17147.02    480.87 o 
  -1   8   1    21847.62    25746.70   1671.28 o 
   1   8   1    26799.06    27979.40   1530.20 o 
   3   8   1    20615.77    21504.84   1072.39 o 
   5   8   1    37190.61    37349.98   1281.93 o 
   7   8   1     6360.82     6345.43    412.59 o 
  -8   9   1    17614.91    17426.64    734.09 o 
  -6   9   1    29933.90    29754.86    783.01 o 
  -4   9   1    64368.85    61915.48    564.87 o 
  -2   9   1   149376.20   146439.83    719.83 o 
   0   9   1    82643.36    79130.38    466.42 o 
   2   9   1   135421.75   129981.91    513.80 o 
   4   9   1    72969.13    70623.58    592.65 o 
   6   9   1    27961.14    28578.70    734.70 o 
   8   9   1    17407.19    18461.68    693.94 o 
  -9  10   1      615.16      966.97    525.14 o 
  -7  10   1      770.75      899.68    308.96 o 
  -5  10   1    14014.91    14096.42    199.61 o 
  -3  10   1    10864.55    10372.40    571.66 o 
  -1  10   1    50621.55    47827.11    975.49 o 
   1  10   1    44741.96    44118.05   1034.12 o 
   3  10   1    11308.20    11710.91    963.84 o 
   5  10   1    13675.76    14020.19    990.18 o 
   7  10   1      384.44      523.20     75.42 o 
   9  10   1      425.47      370.81    109.78 o 
 -10  11   1     2912.20     3177.98    724.49 o 
  -8  11   1    11679.59    12651.16   1618.99 o 
  -6  11   1      437.63     1065.84    454.64 o 
  -4  11   1    16738.65    16245.83    443.07 o 
  -2  11   1    15665.68    17216.08   1114.23 o 
   0  11   1     4426.34     4617.15    779.85 o 
   2  11   1    17699.89    18830.67    688.16 o 
   4  11   1    16347.28    16216.80    636.54 o 
   6  11   1      204.65      691.17    296.02 o 
   8  11   1    12239.92    13470.60   1173.46 o 
  10  11   1     2849.22     3128.37   1633.22 o 
 -11  12   1      463.15      564.02     92.82 o 
  -9  12   1     5003.74     5370.64    956.64 o 
  -7  12   1     9191.46    10863.48    775.42 o 
  -5  12   1     1001.83      972.37    218.41 o 
  -3  12   1     1643.51     1371.89   1035.93 o 
  -1  12   1     6124.15     6253.28    671.62 o 
   1  12   1     5093.77     6978.39    882.26 o 
   3  12   1     2606.31     3015.25   1111.43 o 
   5  12   1     1440.54     1889.60    773.90 o 
   7  12   1     8351.61    10149.71    885.97 o 
   9  12   1     4432.04     4508.00    471.76 o 
  11  12   1      393.37     1315.29    953.32 o 
 -12  13   1     1146.66     1288.08    255.97 o 
 -10  13   1     1498.32     1902.52   1831.85 o 
  -8  13   1    17764.50    19670.32   1209.57 o 
  -6  13   1     6288.41     6317.31   1923.87 o 
  -4  13   1    11232.04    11770.39   1754.12 o 
  -2  13   1    32946.42    30876.66    862.20 o 
   0  13   1     4212.37     4501.28    156.38 o 
   2  13   1    31776.62    29868.55    858.40 o 
   4  13   1    10777.75    10852.71    787.57 o 
   6  13   1     6919.80     7790.90   1092.53 o 
   8  13   1    17052.53    18351.09   1465.37 o 
  10  13   1     1253.58     1302.26    828.01 o 
  12  13   1      963.76     1156.99    198.59 o 
 -13  14   1      931.60     1096.10    201.73 o 
 -11  14   1     2070.89     2547.68    889.78 o 
  -9  14   1    10442.11    10235.22   2537.77 o 
  -7  14   1     5673.16     7946.83    918.36 o 
  -5  14   1    11318.15    10856.07    590.49 o 
  -3  14   1      185.45      403.15    234.16 o 
  -1  14   1    15748.06    16705.67   1150.22 o 
   1  14   1    16666.11    19569.52   1801.71 o 
   3  14   1      499.27      619.32    264.37 o 
   5  14   1    10518.30     9974.49    241.37 o 
   7  14   1     5628.90     7540.28   2057.02 o 
   9  14   1    11687.48    10525.05    997.73 o 
  11  14   1     2040.44     2815.99   1479.06 o 
  13  14   1      911.40     1182.05    212.05 o 
 -12  15   1     2869.02     3223.99    920.36 o 
 -10  15   1     1061.55     1498.75    609.97 o 
  -8  15   1      809.15      682.07    207.10 o 
  -6  15   1     1876.03     2418.38   1258.21 o 
  -4  15   1     8331.28     8005.00    800.05 o 
  -2  15   1    24866.83    24736.83    726.62 o 
   0  15   1     4941.60     7164.58    903.89 o 
   2  15   1    25933.97    26866.57    791.44 o 
   4  15   1     8193.44     7459.30     61.37 o 
   6  15   1     1227.95     2347.83   1121.77 o 
   8  15   1     1148.81     1437.36    459.06 o 
  10  15   1     1362.56     1774.63   2373.19 o 
  12  15   1     2682.73     3050.65    758.25 o 
 -11  16   1     2246.13     2837.88   2303.59 o 
  -9  16   1     8282.00     8757.15    271.38 o 
  -7  16   1     4934.24     4342.16   2069.85 o 
  -5  16   1     3961.12     3680.22    241.34 o 
  -3  16   1     6603.97     6639.21    215.51 o 
  -1  16   1     9005.31     9828.78   1183.66 o 
   1  16   1     8920.14     8616.55    402.82 o 
   3  16   1     6067.09     6297.24    537.92 o 
   5  16   1     3524.61     3628.87    735.81 o 
   7  16   1     5118.52     5420.78   2192.35 o 
   9  16   1     7414.82     8671.56   1144.01 o 
  11  16   1     2413.80     2525.36    814.17 o 
 -10  17   1     2304.79     2320.02   2143.96 o 
  -8  17   1      426.96      596.51   2409.01 o 
  -6  17   1      463.20      672.51   1285.53 o 
  -4  17   1     1993.63     1913.98    322.80 o 
  -2  17   1     1563.39     3084.60    890.38 o 
   0  17   1     1599.79     2289.32    610.46 o 
   2  17   1     2024.12     2784.87    549.81 o 
   4  17   1     2108.35     2157.50    363.90 o 
   6  17   1      458.15      458.43    424.41 o 
   8  17   1      439.88      445.41    374.30 o 
  10  17   1     2242.63     2248.53    366.53 o 
  -9  18   1     4074.03     3978.20   1345.86 o 
  -7  18   1      256.06      589.28    406.95 o 
  -5  18   1      857.59     1218.54   4298.28 o 
  -3  18   1      323.38      924.54    600.44 o 
  -1  18   1      113.19      209.78    342.07 o 
   1  18   1      236.11      599.19   1463.49 o 
   3  18   1      456.20      451.77    721.23 o 
   5  18   1      818.52      980.77    603.36 o 
   7  18   1      216.74     1119.92   1035.45 o 
   9  18   1     4382.31     4476.78   2539.01 o 
  -6  19   1      277.96      269.95    588.74 o 
  -4  19   1     6313.15     6609.48    963.71 o 
  -2  19   1     3519.33     3374.71   2124.57 o 
   0  19   1       22.29       27.29     47.29 o 
   2  19   1     3458.95     3156.37    715.08 o 
   4  19   1     6215.24     6017.57   2615.56 o 
   6  19   1      373.31      485.39    567.06 o 
  -3  20   1     1708.10     1910.17   1728.81 o 
  -1  20   1     1510.93     1455.60    728.06 o 
   1  20   1     1476.26     1686.14   1173.79 o 
   3  20   1     1693.39     2118.29   2611.21 o 
  -1   1   2   339361.41   346133.28   3121.40 o 
   1   1   2   390353.44   419347.94   2729.90 o 
   0   2   2     2988.28     6880.12   2485.80 o 
  -3   3   2    83151.54    79722.04    676.55 o 
  -1   3   2    83166.82    79332.26    332.57 o 
   1   3   2    77827.95    74380.74    251.45 o 
   3   3   2    78652.15    82811.16   2325.36 o 
  -2   4   2    31225.94    37145.60   1734.61 o 
   0   4   2   130134.12   122890.05   4446.27 o 
   2   4   2    36280.95    39330.81   1487.02 o 
  -5   5   2   108202.84   106885.42   1233.84 o 
  -3   5   2   107894.50   104350.18    438.31 o 
  -1   5   2    90066.78    93014.65   1941.15 o 
   1   5   2    91600.85    92771.02   1259.51 o 
   3   5   2   113466.16   108620.06    802.80 o 
   5   5   2    96061.21    98186.70   1907.53 o 
  -4   6   2   111589.52   108426.78   1888.74 o 
  -2   6   2    59043.03    62189.55   2170.81 o 
   0   6   2     7573.52     7638.43    656.33 o 
   2   6   2    57408.45    55342.34   1627.22 o 
   4   6   2   116766.02   121504.57   1445.17 o 
  -7   7   2   133765.16   135636.28   1797.80 o 
  -5   7   2   144008.89   138222.19    529.31 o 
  -3   7   2     9442.63    12625.36    829.22 o 
  -1   7   2    87236.85    87761.48   2520.56 o 
   1   7   2    85286.58    88051.95   1680.96 o 
   3   7   2    11464.66    12356.42   1210.17 o 
   5   7   2   151439.94   147467.52   1403.83 o 
   7   7   2   121252.61   122605.98   2095.16 o 
  -6   8   2     9436.67    12692.00   1327.74 o 
  -4   8   2     6031.93     6199.87   1115.17 o 
  -2   8   2    27123.87    26549.03    853.97 o 
   0   8   2     1272.19     3196.79    585.10 o 
   2   8   2    23839.01    22771.31    784.46 o 
   4   8   2     6542.29     7023.59    715.48 o 
   6   8   2     9886.37    11156.55    907.88 o 
  -9   9   2     1665.15     3760.80   1610.68 o 
  -7   9   2    18085.95    16739.82    844.95 o 
  -5   9   2     5916.91     6246.43    516.99 o 
  -3   9   2     9505.97    14104.77   3184.07 o 
  -1   9   2    29903.68    28808.71    463.65 o 
   1   9   2    32581.37    32211.63    528.07 o 
   3   9   2    10254.11    18741.18   1481.67 o 
   5   9   2     5635.01     5697.92    253.74 o 
   7   9   2    20674.73    19983.22    775.12 o 
   9   9   2     2022.01     5591.23   1326.58 o 
  -8  10   2     3383.58     3372.90    294.88 o 
  -6  10   2     6002.27     6316.69    837.77 o 
  -4  10   2    38665.11    39908.54    961.87 o 
  -2  10   2    71800.94    70661.41    792.12 o 
   0  10   2    17675.91    17295.11    588.19 o 
   2  10   2    68590.55    67024.09   1149.15 o 
   4  10   2    38888.27    41126.48   1398.96 o 
   6  10   2     4608.47     4681.84    478.43 o 
   8  10   2     3250.33     3467.86   1174.00 o 
 -11  11   2    41433.75    38630.90   1233.55 o 
  -9  11   2     7191.37     7661.56    638.53 o 
  -7  11   2    99146.41    95175.81    917.24 o 
  -5  11   2     6806.87     7735.05    667.50 o 
  -3  11   2    31212.75    29527.03   1116.34 o 
  -1  11   2     5645.26     7331.07    987.92 o 
   1  11   2     4784.49     6399.47    479.84 o 
   3  11   2    31394.17    29444.60    312.33 o 
   5  11   2     7373.83     8663.84   2230.66 o 
   7  11   2    99017.01    95346.83    759.81 o 
   9  11   2     6232.86     8524.32   1531.81 o 
  11  11   2    48471.96    45248.93   2185.39 o 
 -10  12   2      688.63      677.57     57.23 o 
  -8  12   2    37781.69    40011.17   2186.63 o 
  -6  12   2     2320.68     4083.42    711.84 o 
  -4  12   2     5906.06     6055.68    603.26 o 
  -2  12   2     6399.27     6797.94    294.56 o 
   0  12   2     2618.58     2302.67    785.96 o 
   2  12   2     5504.57     6492.05    913.60 o 
   4  12   2     6672.44     7624.62    468.99 o 
   6  12   2     2507.42     4084.44    974.35 o 
   8  12   2    36783.61    33922.81    778.98 o 
  10  12   2     1061.64     1069.19    374.52 o 
 -13  13   2     2300.11     2322.66   1810.62 o 
 -11  13   2    23765.11    22854.22    326.76 o 
  -9  13   2     3295.69     3986.67    455.90 o 
  -7  13   2    19512.92    21106.88   1339.20 o 
  -5  13   2    25856.43    26485.72   1118.90 o 
  -3  13   2     4510.85     6268.33    939.16 o 
  -1  13   2    27189.53    31886.04   1413.93 o 
   1  13   2    25310.68    25552.32   2904.97 o 
   3  13   2     5223.59     8867.60   1518.38 o 
   5  13   2    23336.12    23218.33    704.49 o 
   7  13   2    21637.66    20478.05    688.02 o 
   9  13   2     4207.70     7682.34   1823.10 o 
  11  13   2    20962.95    20064.92    467.58 o 
  13  13   2     2436.81     2126.36   1779.24 o 
 -12  14   2     4862.84     4460.16    788.40 o 
 -10  14   2     1207.16     1141.63    569.84 o 
  -8  14   2    16371.99    14563.55   1465.16 o 
  -6  14   2     2776.29     3795.30    752.84 o 
  -4  14   2     1675.55     2755.94   1543.73 o 
  -2  14   2     5589.96     5811.45    408.29 o 
   0  14   2        6.87     1002.49   2269.59 o 
   2  14   2     6610.81     7406.79    732.54 o 
   4  14   2     1553.30     3564.94    726.48 o 
   6  14   2     2784.82     5255.49    945.36 o 
   8  14   2    16547.52    17967.36   2074.92 o 
  10  14   2     1568.43     1986.20    539.69 o 
  12  14   2     4601.71     6863.08   1387.62 o 
 -13  15   2      310.13     1983.27   2750.03 o 
 -11  15   2     3177.72     3280.11     74.32 o 
  -9  15   2     3700.18     4026.50   1782.80 o 
  -7  15   2     2806.37     4139.12    648.84 o 
  -5  15   2     5518.49     6015.31    706.15 o 
  -3  15   2      225.34     2521.96   1170.13 o 
  -1  15   2    11354.54    11424.52    994.74 o 
   1  15   2    10730.63    10988.17    478.20 o 
   3  15   2      251.07      886.52    852.57 o 
   5  15   2     6287.90     6565.96    381.79 o 
   7  15   2     2239.23     2939.57    734.85 o 
   9  15   2     3744.91     3568.62   1358.87 o 
  11  15   2     2990.36     3418.99    595.00 o 
  13  15   2      271.26     1461.50   1392.44 o 
 -12  16   2      684.93     2001.80   2458.74 o 
 -10  16   2      347.84     1211.18   1873.70 o 
  -8  16   2     3080.07     4176.58   1176.13 o 
  -6  16   2     1035.66     1554.78    577.50 o 
  -4  16   2     3189.23     3467.47    838.51 o 
  -2  16   2      684.55     2070.93   1730.95 o 
   0  16   2    11458.78    14389.32   2016.09 o 
   2  16   2      744.25     1230.74   1604.95 o 
   4  16   2     3338.14     3194.74    286.19 o 
   6  16   2      907.67     1028.28    303.44 o 
   8  16   2     3061.50     4964.66   1007.88 o 
  10  16   2      178.35     1181.86   1354.30 o 
  12  16   2      574.19     1334.82   1726.62 o 
 -11  17   2     8070.17     9001.77   3621.90 o 
  -9  17   2     2440.01     3645.85   3280.55 o 
  -7  17   2    13749.19    13774.51   1521.08 o 
  -5  17   2    13805.86    13210.83   2168.83 o 
  -3  17   2     3901.20     4144.81    378.38 o 
  -1  17   2     8607.60     8103.65   1662.61 o 
   1  17   2     9998.87    10047.02   1636.57 o 
   3  17   2     2997.72     3341.80    309.55 o 
   5  17   2    14638.64    13742.90   1739.78 o 
   7  17   2    13610.93    13137.74   1226.91 o 
   9  17   2     1927.48     2490.66   1636.43 o 
  11  17   2     8901.42     8326.35    291.73 o 
  -8  18   2     1405.75     1609.35   1567.75 o 
  -6  18   2      234.31      936.89   1458.66 o 
  -4  18   2     1673.23     3820.94   1664.44 o 
  -2  18   2     2769.03     2620.51    661.26 o 
   0  18   2      217.61      205.47    734.93 o 
   2  18   2     3143.11     3457.68    326.32 o 
   4  18   2     1588.64     1661.19    240.02 o 
   6  18   2      192.56     1343.93   2404.89 o 
   8  18   2     1431.43     1309.14    277.22 o 
  -7  19   2      139.09      355.23    912.49 o 
  -5  19   2     2197.36     2872.38   2070.35 o 
  -3  19   2     3088.79     3797.79    967.65 o 
  -1  19   2     4555.01     5245.42   1243.77 o 
   1  19   2     3847.88     4163.36    629.64 o 
   3  19   2     3057.96     3683.93   1467.28 o 
   5  19   2     2597.26     3588.25   3081.45 o 
   7  19   2      170.84      529.77    769.02 o 
  -2  20   2      289.66      547.97   1412.98 o 
   0  20   2       31.33       70.90     73.87 o 
   2  20   2      303.83     1371.61   1385.84 o 
   0   1   3    51299.79    48978.68   1038.59 o 
  -1   2   3    59351.51    58075.41   1031.23 o 
   1   2   3    59686.28    58221.41   1033.37 o 
  -2   3   3    27558.80    26454.91    685.59 o 
   0   3   3     8458.29     8215.02    345.53 o 
   2   3   3    29752.14    30199.51   1438.46 o 
  -3   4   3   110814.45   107604.09   1422.67 o 
  -1   4   3    36374.34    36263.46    377.94 o 
   1   4   3    35161.67    35091.01    689.84 o 
   3   4   3   103268.99    97155.67   1626.75 o 
  -4   5   3    82849.23    78349.17    612.63 o 
  -2   5   3     2592.51    10479.37   1630.63 o 
   0   5   3    20438.97    20628.87   1469.28 o 
   2   5   3     5436.05    16235.87   1286.76 o 
   4   5   3    80379.81    73827.00   4068.22 o 
  -5   6   3     9042.99     9217.60    551.02 o 
  -3   6   3    79502.80    74599.93    288.28 o 
  -1   6   3    23091.93    24770.26    832.19 o 
   1   6   3    22155.21    23591.36    359.29 o 
   3   6   3    79350.77    74938.27    900.47 o 
   5   6   3     8360.21     9819.36   1057.06 o 
  -6   7   3    41565.38    39708.96    712.45 o 
  -4   7   3    37636.41    35706.60    609.05 o 
  -2   7   3   114003.58   108896.38    769.52 o 
   0   7   3       18.39      519.50    392.75 o 
   2   7   3   105641.95   100855.68    754.40 o 
   4   7   3    45803.45    42738.62    822.53 o 
   6   7   3    35929.15    34792.86    304.19 o 
  -7   8   3    13488.84    13767.50    430.01 o 
  -5   8   3    37094.26    37461.28    677.99 o 
  -3   8   3    50077.06    47595.50    797.38 o 
  -1   8   3    27154.91    28383.95   1252.47 o 
   1   8   3    28861.42    29222.67    847.15 o 
   3   8   3    45231.33    44138.41   1150.77 o 
   5   8   3    43477.69    47393.09   1639.25 o 
   7   8   3     9884.03    10303.19    816.57 o 
  -8   9   3    33027.43    31560.00    582.99 o 
  -6   9   3      158.90     2538.18    534.89 o 
  -4   9   3     1910.68     2838.60    976.43 o 
  -2   9   3   123415.13   117789.73    676.88 o 
   0   9   3    33063.80    33238.34   1966.34 o 
   2   9   3   128962.79   122924.00    694.00 o 
   4   9   3     1307.86     1521.29    190.60 o 
   6   9   3      156.35     1349.62    793.46 o 
   8   9   3    31908.37    30130.93    556.33 o 
  -9  10   3     2152.59     2280.95    311.43 o 
  -7  10   3    22931.51    22883.76   1154.71 o 
  -5  10   3     7016.52     8334.36    752.66 o 
  -3  10   3   108073.02   104261.21    602.37 o 
  -1  10   3     5753.39     7648.40    701.84 o 
   1  10   3     6613.32     6429.58    642.12 o 
   3  10   3   109678.40   105338.95    580.26 o 
   5  10   3     8311.67     9609.35    567.36 o 
   7  10   3    20812.17    19574.04    253.19 o 
   9  10   3     2328.95     2508.90    768.52 o 
 -10  11   3     8342.22     9804.57    618.81 o 
  -8  11   3    30996.55    30208.97   1316.34 o 
  -6  11   3     1281.83     1859.45    286.88 o 
  -4  11   3    19369.95    19291.21   1126.54 o 
  -2  11   3    20359.85    19983.41    928.47 o 
   0  11   3    26683.27    25971.88    673.14 o 
   2  11   3    14026.71    14660.39    622.36 o 
   4  11   3    21514.84    21392.40    752.98 o 
   6  11   3     1405.52     2024.51    573.17 o 
   8  11   3    31077.80    31062.97    774.40 o 
  10  11   3     8872.05     9668.45    706.70 o 
 -11  12   3      186.83      295.46    231.02 o 
  -9  12   3     1931.91     2117.36    742.02 o 
  -7  12   3    16689.79    15851.45    163.38 o 
  -5  12   3     2395.22     2737.41   1482.76 o 
  -3  12   3    28586.59    27523.38    483.77 o 
  -1  12   3     7319.54     6886.37    332.79 o 
   1  12   3     6753.14     6622.50    629.96 o 
   3  12   3    28232.23    27051.49    268.56 o 
   5  12   3     2150.93     2115.67    370.04 o 
   7  12   3    16436.31    16430.95    741.34 o 
   9  12   3     1493.93     2030.04    653.16 o 
  11  12   3       26.70      882.01   1387.37 o 
 -12  13   3      182.25      669.17    870.53 o 
 -10  13   3     2151.36     1837.93    142.44 o 
  -8  13   3    12508.43    13887.48   1099.91 o 
  -6  13   3     1401.03     1335.72    201.86 o 
  -4  13   3     6813.10     6808.19    896.27 o 
  -2  13   3    27908.80    26252.54    498.23 o 
   0  13   3     1149.69     1824.42    461.31 o 
   2  13   3    29364.74    27608.86   1240.13 o 
   4  13   3     5711.41     5545.98     23.61 o 
   6  13   3     1430.44     1711.95    372.20 o 
   8  13   3    14102.35    13994.73    413.47 o 
  10  13   3     2187.76     1951.86    360.66 o 
  12  13   3      138.56       83.92    935.14 o 
 -13  14   3      862.48      980.04    220.46 o 
 -11  14   3     6261.81     6271.74   1449.37 o 
  -9  14   3     3406.13     4923.22   1627.19 o 
  -7  14   3     3280.33     6518.24   2051.96 o 
  -5  14   3     3264.13     3036.65    441.59 o 
  -3  14   3     7033.24     7921.69   1072.83 o 
  -1  14   3     8101.86     7744.57    631.05 o 
   1  14   3     8273.10     7682.95    369.58 o 
   3  14   3     7347.96     7880.52    272.27 o 
   5  14   3     3226.90     3962.04    563.19 o 
   7  14   3     4289.96     5276.13   1294.96 o 
   9  14   3     3221.82     3895.97    688.18 o 
  11  14   3     6666.32     6776.94   1297.21 o 
  13  14   3      844.16     1523.90   1278.74 o 
 -12  15   3     3186.07     3056.49    191.75 o 
 -10  15   3     4613.75     5053.53    902.82 o 
  -8  15   3    16509.95    16789.27    894.42 o 
  -6  15   3     3222.49     3078.72    416.76 o 
  -4  15   3     1088.43     1535.46    826.47 o 
  -2  15   3    22342.97    21555.49    498.05 o 
   0  15   3     2995.40     5473.96   1430.93 o 
   2  15   3    21972.93    21591.87    837.12 o 
   4  15   3      658.73      840.90    587.06 o 
   6  15   3     3660.14     3626.87   1601.51 o 
   8  15   3    16692.98    15764.81    583.41 o 
  10  15   3     3275.00     3356.62    928.06 o 
  12  15   3     3374.17     3505.88    719.23 o 
 -11  16   3     9283.48     9601.42   2108.98 o 
  -9  16   3     3598.05     3426.99    409.92 o 
  -7  16   3     3799.41     4043.13    793.57 o 
  -5  16   3    10965.52    11735.13    984.30 o 
  -3  16   3     5075.43     5498.89    483.08 o 
  -1  16   3     1757.04     2959.89    964.33 o 
   1  16   3     1376.68     2612.38    932.30 o 
   3  16   3     4967.82     5050.64    351.25 o 
   5  16   3    11224.66    13560.45   1427.92 o 
   7  16   3     3184.74     3087.14    577.63 o 
   9  16   3     3844.64     3917.79   1236.63 o 
  11  16   3     8930.45     9069.50    826.42 o 
 -10  17   3     3022.82     3206.54   1233.93 o 
  -8  17   3      252.33      411.57    437.13 o 
  -6  17   3     1451.38     1346.26    133.43 o 
  -4  17   3     3640.69     3701.26    404.18 o 
  -2  17   3      192.35     1079.44   1179.34 o 
   0  17   3     5430.33     4962.00    577.40 o 
   2  17   3      410.65     1039.73   1420.43 o 
   4  17   3     3995.02     4419.16   1065.12 o 
   6  17   3     1389.42     1908.33   2172.83 o 
   8  17   3      198.81      377.91    398.80 o 
  10  17   3     3314.31     3802.30   2733.11 o 
  -9  18   3     1296.36     1038.84    405.49 o 
  -7  18   3     1018.11     1211.47   1727.67 o 
  -5  18   3     1260.83     2385.66   2265.18 o 
  -3  18   3     1273.17     1578.92   1373.75 o 
  -1  18   3     2150.10     2204.65    367.39 o 
   1  18   3     2379.27     3463.15   2240.05 o 
   3  18   3     1343.56     1535.70   1074.10 o 
   5  18   3      992.76     1024.47    176.92 o 
   7  18   3      916.05      918.23     60.15 o 
   9  18   3     1143.92     1189.25    443.07 o 
  -6  19   3      240.36      375.71    568.22 o 
  -4  19   3      143.25      507.68   1244.83 o 
  -2  19   3      275.76      422.76    486.53 o 
   0  19   3        3.49      463.16   2236.50 o 
   2  19   3      340.42      725.44    562.38 o 
   4  19   3      161.91      468.97    586.83 o 
   6  19   3      182.58      264.58    525.39 o 
  -3  20   3      267.31      250.51    203.02 o 
  -1  20   3       30.17      335.70    284.06 o 
   1  20   3        8.97       10.56    213.59 o 
   3  20   3      301.98      294.76    727.23 o 
   0   0   4    69716.66    72463.13   1066.51 o 
  -2   2   4    18838.21    21647.86   1560.58 o 
   0   2   4    72085.38    67439.23    433.71 o 
   2   2   4    24266.00    29426.83   2096.54 o 
  -1   3   4    72834.70    74203.54   3315.88 o 
   1   3   4    70618.55    73160.11   1112.22 o 
  -4   4   4   170658.80   164930.63   1428.44 o 
  -2   4   4    26998.97    29510.50   1278.69 o 
   0   4   4   124059.12   120897.59    464.03 o 
   2   4   4    19190.97    21423.44    825.20 o 
   4   4   4   172176.28   175486.61   2155.91 o 
  -3   5   4    45002.92    46614.68   1921.85 o 
  -1   5   4     2561.21     4304.09    992.57 o 
   1   5   4     2878.23     4186.56   1141.29 o 
   3   5   4    44886.54    47503.25   2717.95 o 
  -6   6   4   117773.57   108897.00   2747.14 o 
  -4   6   4   120679.55   115835.90   1525.46 o 
  -2   6   4    48510.59    50194.10   2117.24 o 
   0   6   4    15532.21    20931.48    990.62 o 
   2   6   4    47747.89    50244.40    968.90 o 
   4   6   4   122393.00   119157.63   2301.75 o 
   6   6   4    99385.02   100312.49   1769.10 o 
  -5   7   4    20119.82    20325.39    438.62 o 
  -3   7   4    18148.08    17795.79   1113.54 o 
  -1   7   4    38869.24    37624.91   2467.46 o 
   1   7   4    38770.80    38470.04   2017.71 o 
   3   7   4    16130.59    16055.06    527.52 o 
   5   7   4    21640.87    22804.60   1548.27 o 
  -8   8   4    67758.69    69673.66    740.40 o 
  -6   8   4    34795.95    33259.22    331.55 o 
  -4   8   4    10042.04    11136.76   3034.49 o 
  -2   8   4    21599.87    20891.88    587.42 o 
   0   8   4      139.90      806.90   1050.77 o 
   2   8   4    24061.21    26570.83   2062.06 o 
   4   8   4    10271.12    11844.21   2094.32 o 
   6   8   4    39357.89    39454.20    792.64 o 
   8   8   4    68736.63    71880.42   1652.02 o 
  -7   9   4    30870.34    31898.53   2649.52 o 
  -5   9   4    21429.29    19584.81    976.85 o 
  -3   9   4     4871.74     4447.12    352.17 o 
  -1   9   4    29875.15    32986.82   2055.27 o 
   1   9   4    30842.05    29592.14   1447.05 o 
   3   9   4     4749.90     5064.66    917.71 o 
   5   9   4    19919.21    18862.51   1099.12 o 
   7   9   4    31483.58    31356.08    889.51 o 
 -10  10   4    23812.75    22914.01    745.50 o 
  -8  10   4     4294.77     5255.00    791.34 o 
  -6  10   4    72518.59    69435.65    583.26 o 
  -4  10   4     1200.34     1467.43    415.90 o 
  -2  10   4    31675.39    30513.38    651.68 o 
   0  10   4      613.97      551.82    195.94 o 
   2  10   4    31675.24    31624.66    509.36 o 
   4  10   4     1551.95     2607.43    565.46 o 
   6  10   4    71402.41    68415.07   1162.94 o 
   8  10   4     2917.26     3930.48    512.31 o 
  10  10   4    26758.38    26689.07   1033.39 o 
  -9  11   4    24147.00    22537.41    641.40 o 
  -7  11   4     9519.21     9940.46    537.24 o 
  -5  11   4     9607.99     9441.03    620.25 o 
  -3  11   4     4973.52     6356.22   1158.72 o 
  -1  11   4     9050.33     8968.21    170.65 o 
   1  11   4     8180.47     8545.00    438.11 o 
   3  11   4     4159.18     5455.58    597.51 o 
   5  11   4     9561.79     9707.36    735.63 o 
   7  11   4     9657.78    11450.21   1663.07 o 
   9  11   4    22982.22    22380.60    436.05 o 
 -12  12   4    20222.34    20258.06   3804.27 o 
 -10  12   4    44483.66    43155.11    145.11 o 
  -8  12   4    46238.13    44555.43    656.53 o 
  -6  12   4    94616.66    98543.88   1585.62 o 
  -4  12   4      576.78     4337.94   2405.89 o 
  -2  12   4    41774.02    44927.61    916.91 o 
   0  12   4       45.69      702.07   1397.51 o 
   2  12   4    39026.19    41468.75   2589.83 o 
   4  12   4      917.80     6185.64   1039.13 o 
   6  12   4    93380.13    91876.65    893.95 o 
   8  12   4    49738.69    47879.39   1038.50 o 
  10  12   4    43900.45    42894.42    568.06 o 
  12  12   4    17677.86    16552.65    306.86 o 
 -11  13   4      526.04      384.93    238.77 o 
  -9  13   4     4064.48     5087.96    703.04 o 
  -7  13   4     9258.39    10130.98   1645.52 o 
  -5  13   4     1279.00     1501.63    447.70 o 
  -3  13   4      512.59     1300.81    711.34 o 
  -1  13   4    12442.23    11820.26   1294.65 o 
   1  13   4    12785.84    15214.54    877.75 o 
   3  13   4     1043.75     4329.99   1359.44 o 
   5  13   4     1097.12     1911.98   1355.65 o 
   7  13   4     9908.71     8444.56    589.40 o 
   9  13   4     5163.63     7980.91   1619.63 o 
  11  13   4      607.93     1287.30    948.92 o 
 -14  14   4     1028.97     1889.69   1476.72 o 
 -12  14   4    11382.13    11282.25   1011.91 o 
 -10  14   4     1022.13     1969.45    726.64 o 
  -8  14   4     2016.02     4043.79    710.46 o 
  -6  14   4     8171.81     7871.30    735.45 o 
  -4  14   4     2306.85     2776.74    778.15 o 
  -2  14   4     1167.59     1785.24    522.01 o 
   0  14   4     2126.79     2571.33    426.24 o 
   2  14   4      911.87     1332.03   1527.10 o 
   4  14   4     2384.76     4622.76    815.52 o 
   6  14   4     8541.54     8611.29   2185.91 o 
   8  14   4     1925.26     3025.31    882.67 o 
  10  14   4      576.33     2610.60    712.57 o 
  12  14   4    12138.89    12333.46   1337.12 o 
  14  14   4     1315.56     5054.90   4166.96 o 
 -13  15   4      118.09      287.87    730.00 o 
 -11  15   4     4766.57     4426.20    254.29 o 
  -9  15   4     1176.03     1978.98   2385.29 o 
  -7  15   4     1583.99     1688.38   1115.10 o 
  -5  15   4     6623.15     6449.87    572.98 o 
  -3  15   4     2150.90     3304.14    612.84 o 
  -1  15   4    10268.86     9009.71    286.76 o 
   1  15   4    10067.53    10392.24    696.80 o 
   3  15   4     1796.28     4467.07   1675.42 o 
   5  15   4     6569.21     7639.17   2291.44 o 
   7  15   4      905.74      826.48    633.47 o 
   9  15   4     1145.59     1293.54    449.84 o 
  11  15   4     4566.98     5484.40   1617.25 o 
  13  15   4      125.70      292.36    327.90 o 
 -12  16   4     3155.81     2604.78   2280.47 o 
 -10  16   4     4843.95     4914.96   3301.38 o 
  -8  16   4    10508.36    10184.44   1986.66 o 
  -6  16   4     5810.85     6609.79   2304.21 o 
  -4  16   4     3441.99     3438.90    219.48 o 
  -2  16   4     5854.12     5276.75    623.25 o 
   0  16   4     6180.27     6011.28    265.28 o 
   2  16   4     6373.76     7290.57   1800.93 o 
   4  16   4     3459.05     3696.80    411.20 o 
   6  16   4     6257.39     6485.68    281.69 o 
   8  16   4    10609.89     9988.29    220.83 o 
  10  16   4     4428.59     4566.38    418.35 o 
  12  16   4     2988.52     2446.02   1118.82 o 
 -11  17   4     1609.23     1430.42   2773.34 o 
  -9  17   4     3149.23     3666.59   2316.80 o 
  -7  17   4      566.81      525.87    100.86 o 
  -5  17   4     3457.93     3676.30    344.66 o 
  -3  17   4      762.66      899.41    721.62 o 
  -1  17   4     1508.50     1869.04    779.50 o 
   1  17   4     1613.82     2316.67   1394.19 o 
   3  17   4     1022.56     1864.66   1855.43 o 
   5  17   4     3763.94     4521.17   1924.45 o 
   7  17   4      412.07      790.88    931.48 o 
   9  17   4     3190.98     3269.27    329.06 o 
  11  17   4     1478.22     1408.74    524.95 o 
  -8  18   4       71.40      229.36   2516.23 o 
  -6  18   4     7595.85     8438.38   1459.15 o 
  -4  18   4     2362.69     2652.05    469.89 o 
  -2  18   4     3154.46     4007.44   1286.29 o 
   0  18   4     2138.68     2185.80   1476.76 o 
   2  18   4     2922.63     3068.91    526.24 o 
   4  18   4     2703.55     3960.47   1433.37 o 
   6  18   4     7122.93     7832.52    784.70 o 
   8  18   4        9.28      643.06    777.85 o 
  -7  19   4      220.18      428.89    554.22 o 
  -5  19   4      972.92     1431.89   3521.86 o 
  -3  19   4     1863.89     1665.17    291.06 o 
  -1  19   4      218.11      314.25    108.57 o 
   1  19   4      241.67      291.96    356.65 o 
   3  19   4     1884.86     1615.44    406.59 o 
   5  19   4      758.99     1310.55   1523.38 o 
   7  19   4      175.94      609.59    595.16 o 
  -2  20   4      230.35      683.19    463.01 o 
   0  20   4     1176.03     1900.79    948.72 o 
   2  20   4      328.86      953.63    897.22 o 
   0   1   5    67615.88    66014.30    922.62 o 
  -1   2   5    16078.01    16785.23    816.86 o 
   1   2   5    15854.32    15910.25    490.19 o 
  -2   3   5    28466.83    28824.56    952.67 o 
   0   3   5    37689.46    35615.09    376.11 o 
   2   3   5    28513.07    28464.33    623.70 o 
  -3   4   5    90215.20    88155.52    740.60 o 
  -1   4   5   175594.28   168295.14   1262.93 o 
   1   4   5   171275.52   162371.00    471.44 o 
   3   4   5    84146.40    83023.70    761.10 o 
  -4   5   5    20429.07    20394.31    659.53 o 
  -2   5   5    10795.56    10986.90   1723.80 o 
   0   5   5    11568.60    11227.53    139.13 o 
   2   5   5    10155.31     9630.39    841.25 o 
   4   5   5    21066.33    19910.35   1287.62 o 
  -5   6   5     1551.43     3823.18    622.04 o 
  -3   6   5    44306.17    43737.28    558.23 o 
  -1   6   5    38946.09    39446.05   1453.08 o 
   1   6   5    39719.03    39536.59    155.82 o 
   3   6   5    44828.36    44736.85    633.16 o 
   5   6   5     1936.53     2466.89    336.50 o 
  -6   7   5    31934.53    31669.38    622.30 o 
  -4   7   5    24764.95    24202.77    666.88 o 
  -2   7   5    25967.95    26414.06   1413.35 o 
   0   7   5    20538.18    20358.58    574.06 o 
   2   7   5    27333.94    27354.33    762.21 o 
   4   7   5    27962.12    27392.19    761.67 o 
   6   7   5    30543.47    28831.69    872.50 o 
  -7   8   5    21193.30    22155.07    511.97 o 
  -5   8   5     6987.64     6884.85    244.00 o 
  -3   8   5   186514.53   173337.05    568.58 o 
  -1   8   5    20401.67    19982.33    833.84 o 
   1   8   5    18413.87    17546.30    360.81 o 
   3   8   5   184057.06   171692.78    861.49 o 
   5   8   5     7323.58     7150.06    368.27 o 
   7   8   5    25572.86    25938.68    611.20 o 
  -8   9   5    20868.04    20038.06    456.91 o 
  -6   9   5     7833.29     8264.55    847.73 o 
  -4   9   5    24164.44    23235.70    296.07 o 
  -2   9   5     8050.72     8639.96    627.63 o 
   0   9   5    27020.38    26091.87    839.04 o 
   2   9   5     7497.13     8018.43    539.20 o 
   4   9   5    25338.90    27296.45   1461.39 o 
   6   9   5     5435.70     8098.54   1605.16 o 
   8   9   5    19468.32    18913.67    943.02 o 
  -9  10   5     4248.05     4051.38    256.66 o 
  -7  10   5    31491.59    28810.33    353.38 o 
  -5  10   5    24107.15    24619.67    594.97 o 
  -3  10   5    20965.98    21901.08   1226.77 o 
  -1  10   5    87163.99    82436.41    413.36 o 
   1  10   5    85952.61    82407.63    762.53 o 
   3  10   5    28643.25    26898.48    545.90 o 
   5  10   5    23558.79    23039.79    971.05 o 
   7  10   5    30437.02    28732.22    958.00 o 
   9  10   5     3180.23     3517.51   1522.47 o 
 -10  11   5     3949.46     4952.01   1121.54 o 
  -8  11   5     5733.51     6085.67    417.08 o 
  -6  11   5     4525.25     4653.76     96.24 o 
  -4  11   5     1506.40     4484.38   1039.41 o 
  -2  11   5     6383.28     6982.10    798.09 o 
   0  11   5      144.91      233.23     52.55 o 
   2  11   5     5382.89     6652.71    658.47 o 
   4  11   5     1577.02     2760.48    673.37 o 
   6  11   5     4306.97     4613.89    760.99 o 
   8  11   5     6217.44     5849.11    366.00 o 
  10  11   5     3416.75     4816.32    563.05 o 
 -11  12   5      412.83     1314.21    289.56 o 
  -9  12   5     1724.98     1597.77    263.04 o 
  -7  12   5     1942.22     4008.57   1655.02 o 
  -5  12   5     6850.47     6544.58    515.22 o 
  -3  12   5    44220.70    42602.08    346.93 o 
  -1  12   5     3458.69     3801.45   1259.43 o 
   1  12   5     4109.02     4162.04    831.11 o 
   3  12   5    40171.65    39159.70   1138.19 o 
   5  12   5     7129.02     6897.66   1252.88 o 
   7  12   5     1419.16     2186.92   1255.18 o 
   9  12   5     1571.20     1509.48    212.53 o 
  11  12   5      211.70      983.17    518.21 o 
 -12  13   5      994.80     1119.10    416.39 o 
 -10  13   5     2282.77     3905.27    695.85 o 
  -8  13   5     2743.65     2680.10    460.21 o 
  -6  13   5    12627.04    13756.54   1238.46 o 
  -4  13   5     4676.53     4657.76   1041.59 o 
  -2  13   5     3246.72     2964.99    117.01 o 
   0  13   5    11250.25    10064.93    143.53 o 
   2  13   5     3581.33     3840.32    399.05 o 
   4  13   5     4443.96     4277.42    712.09 o 
   6  13   5    12781.97    14139.91   1235.15 o 
   8  13   5     2940.27     3013.96   1323.37 o 
  10  13   5     2826.95     2638.06    837.27 o 
  12  13   5     1007.99     1550.57   2332.54 o 
 -13  14   5       75.07      371.62   3050.80 o 
 -11  14   5     3047.27     3207.74   1439.24 o 
  -9  14   5     1082.81      933.71     37.73 o 
  -7  14   5    10170.73    10601.50   1334.11 o 
  -5  14   5     7808.62     9123.64   1517.12 o 
  -3  14   5    12479.54    13031.82   2036.87 o 
  -1  14   5    27700.24    27970.59    993.71 o 
   1  14   5    30977.88    28620.12    853.67 o 
   3  14   5    11771.75    12352.43   1021.20 o 
   5  14   5     7404.29     7217.92   1390.04 o 
   7  14   5     9956.31     9958.56    813.28 o 
   9  14   5     1162.92     1408.25    995.27 o 
  11  14   5     3160.71     3076.40    195.09 o 
  13  14   5       35.21      490.89    814.87 o 
 -12  15   5     1711.94     2352.71   1648.46 o 
 -10  15   5     8884.92     9125.23   2818.77 o 
  -8  15   5     2601.79     2746.95    976.84 o 
  -6  15   5     6832.39     7556.18    406.58 o 
  -4  15   5     6662.52     6768.22    901.19 o 
  -2  15   5     1658.39     2127.83    551.87 o 
   0  15   5     2248.62     2344.17    293.19 o 
   2  15   5     1695.70     2067.73    284.34 o 
   4  15   5     7753.93     7350.25    354.76 o 
   6  15   5     5567.84     6467.13   2365.41 o 
   8  15   5     3081.42     3360.35   2352.92 o 
  10  15   5     9593.56     9119.12    387.15 o 
  12  15   5     1746.48     2130.88   1376.79 o 
 -11  16   5     4013.22     4905.52   3545.30 o 
  -9  16   5       10.07      246.15    234.25 o 
  -7  16   5     1341.77     2693.79   2290.28 o 
  -5  16   5     3604.60     4109.99   2233.71 o 
  -3  16   5     6857.10     7005.12    479.93 o 
  -1  16   5    13223.71    13058.80    725.98 o 
   1  16   5    12060.27    12966.04   1255.60 o 
   3  16   5     7113.64     7329.67    787.18 o 
   5  16   5     4006.93     4771.89   1620.43 o 
   7  16   5      986.00     1289.16   1119.04 o 
   9  16   5       11.59      364.97    266.69 o 
  11  16   5     3741.69     3225.86    321.33 o 
 -10  17   5     7888.56     7521.68    845.34 o 
  -8  17   5      960.42     1506.91    572.60 o 
  -6  17   5     1528.71     1644.84    293.44 o 
  -4  17   5     6541.53     7403.26   1180.11 o 
  -2  17   5     2232.44     1987.82    262.79 o 
   0  17   5      186.12      712.44   1416.76 o 
   2  17   5     2643.21     2450.49    362.65 o 
   4  17   5     5821.69     6382.70    377.67 o 
   6  17   5     1924.04     2034.43    673.54 o 
   8  17   5      781.61     1482.31   1840.00 o 
  10  17   5     7269.50     7616.47   1532.22 o 
  -9  18   5     1726.37     1850.66    269.82 o 
  -7  18   5     1080.26     1517.76    332.25 o 
  -5  18   5     1257.83     1944.27    878.30 o 
  -3  18   5      133.79     1412.24   1627.45 o 
  -1  18   5     1950.53     2240.80    221.57 o 
   1  18   5     2188.49     2325.47    213.00 o 
   3  18   5      255.50      789.93   2114.72 o 
   5  18   5     1551.55     1484.77    330.84 o 
   7  18   5     1164.76     1443.58    316.12 o 
   9  18   5     1856.76     1847.13    456.18 o 
  -6  19   5      304.37      457.71   1245.77 o 
  -4  19   5     6256.16     6135.95    202.64 o 
  -2  19   5     1913.29     2189.18    610.44 o 
   0  19   5       39.36      392.58   1162.40 o 
   2  19   5     2034.19     2423.73    698.43 o 
   4  19   5     5923.02     6035.09    737.01 o 
   6  19   5      332.67     1354.00   1943.19 o 
  -1  20   5      189.66     1205.95   1224.80 o 
   1  20   5      386.49      637.48    298.12 o 
  -1   1   6   222681.22   214865.38   4513.90 o 
   1   1   6   248336.48   242520.56   1473.53 o 
   0   2   6   262538.41   249304.38   5602.70 o 
  -3   3   6    56305.99    57064.03   1593.56 o 
  -1   3   6   111891.13   109637.60   1584.60 o 
   1   3   6   115936.47   111651.09   1410.31 o 
   3   3   6    57052.14    58697.03   1675.56 o 
  -2   4   6     2635.61     3522.51    617.53 o 
   0   4   6     1256.43     1485.60    166.85 o 
   2   4   6     2681.14     8071.72   1271.32 o 
  -5   5   6    82600.42    82285.57   3797.46 o 
  -3   5   6   166472.64   161902.50   1144.95 o 
  -1   5   6   287711.00   271294.16   1750.10 o 
   1   5   6   284776.59   268672.63   2153.10 o 
   3   5   6   165176.31   161441.78    741.07 o 
   5   5   6    78413.99    77318.70   1663.65 o 
  -4   6   6      634.75     2537.45    530.46 o 
  -2   6   6    78410.54    75889.75   1098.65 o 
   0   6   6    37137.75    35652.59   2081.99 o 
   2   6   6    78379.73    76652.92    733.31 o 
   4   6   6      598.58     2239.73    940.18 o 
  -7   7   6    20523.56    19761.85    741.78 o 
  -5   7   6    10630.39    10614.23    700.04 o 
  -3   7   6     6289.73    13437.71   1122.67 o 
  -1   7   6    23691.24    23738.11    426.90 o 
   1   7   6    22325.13    23032.41    683.70 o 
   3   7   6     6244.46     9561.51   2979.83 o 
   5   7   6    10559.76    10160.26    321.96 o 
   7   7   6    20891.71    21015.64   1632.47 o 
  -6   8   6     8651.20     8778.94    694.00 o 
  -4   8   6    43505.28    40029.75   1473.08 o 
  -2   8   6    19054.72    20729.94   1441.30 o 
   0   8   6    19445.26    22072.78   2057.82 o 
   2   8   6    19253.03    18599.76    512.82 o 
   4   8   6    44670.36    48379.53   1553.47 o 
   6   8   6     8032.65     9547.08   1628.43 o 
  -9   9   6     8181.76     8454.95    597.64 o 
  -7   9   6    12924.74    14187.97   1220.72 o 
  -5   9   6     9655.96     9433.19    731.08 o 
  -3   9   6     3519.42     4612.06    808.19 o 
  -1   9   6      772.45     3498.42    700.08 o 
   1   9   6      818.35     1606.97    463.75 o 
   3   9   6     2942.18     6170.61   1018.14 o 
   5   9   6     9533.85     9473.00    951.34 o 
   7   9   6    10345.15    10893.33    616.15 o 
   9   9   6     7467.92    10125.68   2008.10 o 
  -8  10   6      397.34      731.12    238.58 o 
  -6  10   6      449.04     1800.38    654.19 o 
  -4  10   6    31670.80    31105.83    852.70 o 
  -2  10   6      297.10      439.99    136.84 o 
   0  10   6    44047.91    46797.49   1657.21 o 
   2  10   6      477.01     1519.41   1139.83 o 
   4  10   6    30819.74    30623.30    582.13 o 
   6  10   6      662.02     3790.85    869.89 o 
   8  10   6      518.99      644.56    440.80 o 
 -11  11   6     8289.19     9695.50   2188.22 o 
  -9  11   6    10568.81     9721.55    791.14 o 
  -7  11   6     4674.28     5459.98   1103.18 o 
  -5  11   6     1185.94     1629.86    767.50 o 
  -3  11   6     1032.86     4002.94   1404.78 o 
  -1  11   6     7832.53     7616.43    401.06 o 
   1  11   6     7560.41     8752.92   1114.30 o 
   3  11   6     1174.78     2296.91    392.54 o 
   5  11   6     1201.29     3688.17    690.08 o 
   7  11   6     5403.77     6259.46   1530.74 o 
   9  11   6    10374.68    10227.48    880.67 o 
  11  11   6     6415.47     7888.19   2289.03 o 
 -10  12   6     1092.84     1088.72    188.93 o 
  -8  12   6     5179.16     5926.99   1577.40 o 
  -6  12   6     1771.92     1776.32   1222.37 o 
  -4  12   6     3176.92     4325.78   1433.47 o 
  -2  12   6      297.81      374.00    195.72 o 
   0  12   6     6090.92     9107.81   1831.59 o 
   2  12   6      605.01     1178.94   1606.31 o 
   4  12   6     2800.90     2968.98    669.51 o 
   6  12   6     1667.71     1915.56    377.21 o 
   8  12   6     4747.52     4578.03    647.06 o 
  10  12   6     1204.53     1331.87   1602.39 o 
 -13  13   6      590.97      743.19   2902.59 o 
 -11  13   6     1330.21     1784.24   1163.34 o 
  -9  13   6     2893.62     3115.46    601.57 o 
  -7  13   6    10468.79    10698.47    872.82 o 
  -5  13   6    49267.44    52480.35   2662.67 o 
  -3  13   6      694.71     2306.31    557.11 o 
  -1  13   6    50963.45    50219.06   1292.94 o 
   1  13   6    49477.52    48666.78    849.62 o 
   3  13   6      596.30     1934.29   1318.83 o 
   5  13   6    48760.60    44294.62    829.40 o 
   7  13   6    10928.86    11243.99    993.37 o 
   9  13   6     2185.08     2492.37   1436.81 o 
  11  13   6     1818.74     2181.60   1349.18 o 
  13  13   6      493.60     1067.09   1964.52 o 
 -12  14   6      759.14     1226.45   2565.50 o 
 -10  14   6      203.46      739.90    499.65 o 
  -8  14   6     3311.95     4076.88    487.09 o 
  -6  14   6     8031.75    11385.31   1629.96 o 
  -4  14   6     3130.69     3882.59   1587.54 o 
  -2  14   6     1141.95     2006.85   1088.22 o 
   0  14   6       32.10     1172.16    737.30 o 
   2  14   6     1520.57     2827.19   2404.37 o 
   4  14   6     2909.93     2963.90    711.07 o 
   6  14   6     7544.77     9148.05    693.67 o 
   8  14   6     3740.85     5132.44    698.53 o 
  10  14   6      472.49     1002.06    492.67 o 
  12  14   6      721.70      981.77   2141.40 o 
 -13  15   6     3346.70     4612.30    688.86 o 
 -11  15   6     8122.78     8135.79    405.88 o 
  -9  15   6      213.81      734.56    433.93 o 
  -7  15   6      215.35     2331.45    742.66 o 
  -5  15   6     5899.26     5808.85    162.15 o 
  -3  15   6     2437.78     2602.24    448.31 o 
  -1  15   6      809.59     1435.46   1725.91 o 
   1  15   6      755.49      977.16   1675.49 o 
   3  15   6     2692.47     3118.70    344.04 o 
   5  15   6     5866.31     5914.72    247.30 o 
   7  15   6      133.26     2221.82   1475.96 o 
   9  15   6      156.64      558.92    690.42 o 
  11  15   6     8603.32    10957.84   1559.25 o 
  13  15   6     3622.26     4438.50    549.46 o 
 -12  16   6     2625.76     2408.26    405.78 o 
 -10  16   6     2725.78     4161.82    835.10 o 
  -8  16   6      410.31      736.48    272.05 o 
  -6  16   6      195.83      192.43    552.96 o 
  -4  16   6    10291.56     9697.38    466.08 o 
  -2  16   6     2411.75     3179.53    875.12 o 
   0  16   6    28045.43    28791.25    874.95 o 
   2  16   6     2310.11     2250.57   1135.39 o 
   4  16   6     8990.49     8591.74    835.12 o 
   6  16   6      295.61      778.54   1487.71 o 
   8  16   6      360.85      454.90    386.15 o 
  10  16   6     2636.15     2524.87    372.37 o 
  12  16   6     2550.23     2494.26    325.38 o 
  -9  17   6      475.82      760.68   2025.51 o 
  -7  17   6     5566.12     4999.28    550.64 o 
  -5  17   6    11584.56    11348.45    669.26 o 
  -3  17   6     3775.06     3720.33     75.47 o 
  -1  17   6    15741.42    15136.06   1395.12 o 
   1  17   6    15758.08    15572.72    837.66 o 
   3  17   6     3338.74     3680.51    734.18 o 
   5  17   6    11737.57    11647.54    436.18 o 
   7  17   6     5934.57     5490.74   1083.75 o 
   9  17   6      560.61      765.77   1793.16 o 
  -8  18   6     1888.85     1787.41    722.75 o 
  -6  18   6      140.04      173.99   1601.70 o 
  -4  18   6     2985.52     2665.72    413.12 o 
  -2  18   6     6514.60     5973.86   1176.34 o 
   0  18   6      835.43      623.75    199.80 o 
   2  18   6     6832.74     5830.01   1666.55 o 
   4  18   6     2597.72     2376.07   1154.40 o 
   6  18   6      151.75      603.10    936.36 o 
   8  18   6     2025.28     2253.49   1512.12 o 
  -5  19   6    15521.17    17668.61   1686.75 o 
  -3  19   6     1725.01     5420.91   1943.02 o 
  -1  19   6    14383.61    14114.20    478.53 o 
   1  19   6    15103.26    15032.64   1524.42 o 
   3  19   6     1761.95     3997.10    680.25 o 
   5  19   6    15521.08    15988.36   1015.01 o 
  -2  20   6     1299.41     1301.84   1886.40 o 
   0  20   6       19.94      116.59    447.58 o 
   2  20   6     1191.05     1526.43    588.52 o 
   0   1   7    37458.64    36731.77    453.31 o 
  -1   2   7    45410.06    46423.71   1552.04 o 
   1   2   7    51044.83    53252.93   1269.83 o 
  -2   3   7     3794.63    11410.80   1585.37 o 
   0   3   7    65700.71    61593.55    408.62 o 
   2   3   7     5083.89     8944.85    904.44 o 
  -3   4   7    87385.14    82975.87    439.38 o 
  -1   4   7   142665.78   139026.70   1102.12 o 
   1   4   7   149499.73   143935.63    346.69 o 
   3   4   7    84191.37    81051.48    925.51 o 
  -4   5   7    46607.14    47083.39   1477.33 o 
  -2   5   7    34086.92    33832.01    393.96 o 
   0   5   7     1944.74     2202.68    356.00 o 
   2   5   7    36706.04    35466.86    847.33 o 
   4   5   7    41132.73    41871.79    486.01 o 
  -5   6   7     4463.52     5074.46    554.51 o 
  -3   6   7    30228.56    29025.01    462.07 o 
  -1   6   7    38604.85    40451.22   1373.31 o 
   1   6   7    36294.54    36546.29    304.83 o 
   3   6   7    25880.10    24824.92    535.52 o 
   5   6   7     5529.97     5967.55    813.37 o 
  -6   7   7    19540.22    18051.63    583.47 o 
  -4   7   7    12456.26    12660.66    922.73 o 
  -2   7   7     5059.34     4866.55    962.06 o 
   0   7   7       57.16      717.76    322.94 o 
   2   7   7     5286.35     5825.03    480.33 o 
   4   7   7    13557.33    14040.94   1069.58 o 
   6   7   7    19386.95    19034.36    996.57 o 
  -7   8   7     2521.38     3086.72    655.69 o 
  -5   8   7    36881.57    37207.42   1123.92 o 
  -3   8   7    56429.86    55461.55   1509.98 o 
  -1   8   7    28794.67    28012.63   1211.41 o 
   1   8   7    28928.65    28349.20   1583.56 o 
   3   8   7    63951.63    60059.64    431.00 o 
   5   8   7    36486.13    37637.50    748.05 o 
   7   8   7     2040.10     4225.89    773.75 o 
  -8   9   7    10121.58     9469.89    318.08 o 
  -6   9   7     8830.42     9616.03    711.44 o 
  -4   9   7    49653.41    47093.39    549.28 o 
  -2   9   7    29402.87    27676.83    196.13 o 
   0   9   7    80270.39    77043.35    793.80 o 
   2   9   7    26626.91    25523.79    278.76 o 
   4   9   7    50659.09    49415.08    671.98 o 
   6   9   7     9057.52    10271.15    521.71 o 
   8   9   7     9764.57     9199.47   1154.73 o 
  -9  10   7      385.71      650.48    269.45 o 
  -7  10   7     9575.46     9484.43    407.30 o 
  -5  10   7    25860.05    25852.22    527.81 o 
  -3  10   7    22708.51    23186.42    641.46 o 
  -1  10   7    52456.20    50092.80    388.34 o 
   1  10   7    52149.45    49613.28    328.31 o 
   3  10   7    19644.32    21440.62   1720.05 o 
   5  10   7    26713.14    26914.04    630.70 o 
   7  10   7    10287.89    10266.16    389.42 o 
   9  10   7      443.20      465.50    331.32 o 
 -10  11   7      478.98      998.06   1359.70 o 
  -8  11   7     3620.27     3604.71    424.42 o 
  -6  11   7     4532.08     4672.33   1272.39 o 
  -4  11   7     3657.39     5514.98   1190.97 o 
  -2  11   7     2006.87     2010.36    165.88 o 
   0  11   7       16.75      124.01    425.83 o 
   2  11   7     1957.15     2101.98    433.13 o 
   4  11   7     4253.77     3979.62    145.11 o 
   6  11   7     5281.97     5224.52   1286.47 o 
   8  11   7     3070.82     3172.40    904.19 o 
  10  11   7      791.88     1425.82    395.68 o 
 -11  12   7      528.31     1682.55   1363.96 o 
  -9  12   7     2672.86     3159.70   1010.71 o 
  -7  12   7     3226.14     3824.76    506.90 o 
  -5  12   7     6221.55     5750.29    398.49 o 
  -3  12   7    17984.04    17066.39    369.32 o 
  -1  12   7      465.58     2560.22   2556.76 o 
   1  12   7      548.37     1313.02    777.73 o 
   3  12   7    18436.49    18428.11   1291.32 o 
   5  12   7     5066.86     4754.31   2125.69 o 
   7  12   7     2836.38     3765.87   1213.99 o 
   9  12   7     2654.44     3167.69    878.25 o 
  11  12   7      583.57     1943.00    928.07 o 
 -12  13   7      917.22     1050.90    395.93 o 
 -10  13   7     1830.99     2129.42    951.55 o 
  -8  13   7       77.12      414.17   1701.28 o 
  -6  13   7     4756.48     4259.59    131.36 o 
  -4  13   7    21536.35    20575.54    320.68 o 
  -2  13   7     5408.49     5185.66   2720.57 o 
   0  13   7     3973.53     4802.31    460.81 o 
   2  13   7     6280.49     5963.27   1070.75 o 
   4  13   7    22264.27    21121.70    299.86 o 
   6  13   7     3751.98     4288.62   1795.29 o 
   8  13   7      100.91      356.04    691.72 o 
  10  13   7     1763.16     2520.99    976.33 o 
  12  13   7      919.83      896.33    236.43 o 
 -13  14   7      505.41      744.12    779.31 o 
 -11  14   7     3372.17     3112.81   1795.40 o 
  -9  14   7     4362.30     4764.27   1075.19 o 
  -7  14   7     6764.92     7214.56   1452.39 o 
  -5  14   7    12484.70    12366.19    545.17 o 
  -3  14   7    10598.84    10493.74   1203.53 o 
  -1  14   7    33804.67    33514.02   1389.40 o 
   1  14   7    31703.94    30723.23    881.56 o 
   3  14   7     9798.40     9978.72   1128.67 o 
   5  14   7    12740.90    12104.16    281.91 o 
   7  14   7     7314.04     6855.87   1985.10 o 
   9  14   7     4345.83     4357.08     23.68 o 
  11  14   7     3411.25     3996.58   1334.76 o 
  13  14   7      759.14     1003.36   1252.46 o 
 -12  15   7     2998.91     3764.04   1673.69 o 
 -10  15   7     3257.92     3298.66    859.23 o 
  -8  15   7     4616.06     4477.29    538.45 o 
  -6  15   7      705.34      758.59    170.65 o 
  -4  15   7     8187.15     7567.46    248.31 o 
  -2  15   7      632.29      772.01    555.91 o 
   0  15   7    18661.84    18420.25    655.30 o 
   2  15   7      594.02      637.23    249.27 o 
   4  15   7     8154.35     7561.86    381.86 o 
   6  15   7      883.37     1856.87   1315.17 o 
   8  15   7     4071.52     4000.07   1678.47 o 
  10  15   7     3148.00     2973.40   1451.62 o 
  12  15   7     3394.73     3195.55    660.94 o 
 -11  16   7      654.56      919.16    648.47 o 
  -9  16   7     3587.98     3874.73    808.42 o 
  -7  16   7      789.75     1285.31   1350.55 o 
  -5  16   7       94.84      414.03   2236.18 o 
  -3  16   7     2415.51     3236.43    757.78 o 
  -1  16   7     3802.09     4048.28    434.58 o 
   1  16   7     3721.91     3738.06    309.07 o 
   3  16   7     2683.11     3545.97    941.54 o 
   5  16   7      132.71      753.58    933.86 o 
   7  16   7      835.24      878.42    616.68 o 
   9  16   7     4313.34     4733.47    792.61 o 
  11  16   7      723.41      978.60   1327.16 o 
 -10  17   7     4779.94     5397.69   2885.07 o 
  -8  17   7     1964.34     2044.55    580.59 o 
  -6  17   7      569.23      561.96    250.66 o 
  -4  17   7     6271.13     6347.09    860.72 o 
  -2  17   7     2415.44     2744.02    713.12 o 
   0  17   7       39.30       36.50     54.13 o 
   2  17   7     1871.05     2358.94   1109.23 o 
   4  17   7     6962.84     6744.75    182.30 o 
   6  17   7      480.95      687.95    243.35 o 
   8  17   7     2508.42     3364.07   1226.40 o 
  10  17   7     4604.96     5134.79   1047.27 o 
  -7  18   7      902.85     2008.22   2296.54 o 
  -5  18   7     3547.52     3579.95    388.73 o 
  -3  18   7     1243.34     1471.40   1559.16 o 
  -1  18   7     1612.01     1481.50    505.23 o 
   1  18   7     1765.69     2023.86    616.57 o 
   3  18   7     1713.40     2045.99    262.39 o 
   5  18   7     3352.02     3736.97   1215.09 o 
   7  18   7      936.22     1767.55   3307.98 o 
  -6  19   7       74.68      471.68   1503.74 o 
  -4  19   7     5668.64     6160.09   1202.67 o 
  -2  19   7     1875.22     2285.25   1810.88 o 
   0  19   7      405.47      797.97    339.06 o 
   2  19   7     1824.94     1646.07    305.99 o 
   4  19   7     5416.52     5319.63    384.34 o 
   6  19   7       57.92       43.51    593.65 o 
   0   0   8  1020527.94   954438.06   4042.13 o 
  -2   2   8    23760.88    26171.78   1026.02 o 
   0   2   8    83380.47    80631.15    565.17 o 
   2   2   8    20013.82    21010.99    647.37 o 
  -1   3   8    87381.08    83752.33    873.50 o 
   1   3   8    93954.50    88997.61   2012.58 o 
  -4   4   8    79324.40    79707.60   1493.41 o 
  -2   4   8    59206.29    57272.90    608.75 o 
   0   4   8   104427.94   103598.92   2256.36 o 
   2   4   8    57081.36    55460.50    496.07 o 
   4   4   8    72493.08    74148.20   2723.94 o 
  -3   5   8    63437.29    66206.92   1510.40 o 
  -1   5   8    25905.54    24152.90    636.57 o 
   1   5   8    29075.15    26617.84   2529.47 o 
   3   5   8    58794.11    61308.66   1286.49 o 
  -6   6   8   102512.33   103305.35   1652.39 o 
  -4   6   8    36921.10    34764.30   1612.18 o 
  -2   6   8    29637.61    35535.87    989.82 o 
   0   6   8    97376.23    94001.77   1444.56 o 
   2   6   8    30471.95    34496.83   1441.49 o 
   4   6   8    41639.07    39266.74    565.03 o 
   6   6   8   104737.22   104186.57   3073.28 o 
  -5   7   8    14473.36    14827.84    929.23 o 
  -3   7   8    11738.57    11397.00    636.37 o 
  -1   7   8    30611.71    31986.59   1906.11 o 
   1   7   8    32971.66    33291.21   1729.52 o 
   3   7   8    12450.83    12395.35    758.32 o 
   5   7   8    13327.76    16147.58   1351.82 o 
  -8   8   8    59745.72    56572.53    426.06 o 
  -6   8   8     3813.55     4196.40    354.33 o 
  -4   8   8     3470.86     3908.65    482.35 o 
  -2   8   8    66467.83    60698.67    848.59 o 
   0   8   8      180.49     1802.52    815.41 o 
   2   8   8    66936.59    67598.50   1171.54 o 
   4   8   8     4046.50     6494.94   2219.75 o 
   6   8   8     3823.82     4526.39    762.48 o 
   8   8   8    59509.55    56166.53    878.40 o 
  -7   9   8    13973.47    14638.19   1224.40 o 
  -5   9   8    17850.52    16852.60    224.17 o 
  -3   9   8    10603.00     9450.72    732.98 o 
  -1   9   8    39333.96    41726.47   2187.60 o 
   1   9   8    40427.32    38597.10   3330.10 o 
   3   9   8    10752.91    11645.24    904.68 o 
   5   9   8    18332.58    18049.24    700.04 o 
   7   9   8    14212.97    14265.48    398.77 o 
 -10  10   8    21796.57    22710.44   1807.69 o 
  -8  10   8      563.12      479.31    395.42 o 
  -6  10   8    35509.33    33567.66    381.39 o 
  -4  10   8     2777.26     2783.56    760.51 o 
  -2  10   8     7310.98     6285.65    866.65 o 
   0  10   8     1442.52     2462.95    831.10 o 
   2  10   8     6534.14     7677.31    560.65 o 
   4  10   8     2926.89     3200.96    249.51 o 
   6  10   8    36754.72    34859.36   1217.20 o 
   8  10   8      578.77     1438.11    842.73 o 
  10  10   8    20206.64    19163.65   1427.25 o 
  -9  11   8     7874.35     8802.84    982.72 o 
  -7  11   8     2141.42     2162.20    312.65 o 
  -5  11   8     8780.12     8719.49    828.61 o 
  -3  11   8     1614.07     2709.07   1520.22 o 
  -1  11   8     4958.28     6060.98   1964.82 o 
   1  11   8     6463.53     9809.54   1726.28 o 
   3  11   8     1593.74     1938.47    369.60 o 
   5  11   8     9057.01     9331.41    428.33 o 
   7  11   8     2101.93     3222.11   1899.15 o 
   9  11   8     7897.95     8503.03    719.26 o 
 -12  12   8     5471.51     6636.16   4080.85 o 
 -10  12   8    25115.06    23564.61    536.78 o 
  -8  12   8    28039.90    26897.73   1458.62 o 
  -6  12   8    54046.97    51748.47    724.87 o 
  -4  12   8     4186.96     8545.11   2172.31 o 
  -2  12   8    20997.25    21129.62    925.89 o 
   0  12   8    16943.99    18270.95   1973.74 o 
   2  12   8    20736.77    22534.77    960.56 o 
   4  12   8     4873.41     4934.30    420.72 o 
   6  12   8    52089.35    51373.87   1052.88 o 
   8  12   8    26708.17    25263.00    409.89 o 
  10  12   8    25560.46    24252.96    553.49 o 
  12  12   8     6238.06     5913.63    255.30 o 
 -11  13   8     1314.88     1567.47    496.00 o 
  -9  13   8      593.67     1231.77    400.12 o 
  -7  13   8     2850.25     3431.44    763.13 o 
  -5  13   8     2411.23     4314.58   1451.99 o 
  -3  13   8     9583.24    12118.33   2228.36 o 
  -1  13   8     8531.21     9097.61   1037.71 o 
   1  13   8     7981.33    10347.99   1518.79 o 
   3  13   8    11905.09    11400.86    583.54 o 
   5  13   8     2304.07     2781.40    970.19 o 
   7  13   8     2823.69     6093.16   1255.38 o 
   9  13   8      465.22      971.07    424.14 o 
  11  13   8     1219.05     1818.66    770.26 o 
 -14  14   8     1773.78     3168.35   1359.22 o 
 -12  14   8    11943.31    12583.69   1568.88 o 
 -10  14   8      290.78      858.27    364.35 o 
  -8  14   8     1589.08     4288.94   1946.58 o 
  -6  14   8     8109.33     7371.77    456.79 o 
  -4  14   8     7733.93     8856.29   1422.40 o 
  -2  14   8     2529.73     3115.63   1256.59 o 
   0  14   8    21179.44    18966.15    862.82 o 
   2  14   8     2309.57     2594.51   1155.34 o 
   4  14   8     7919.56     8830.65    633.77 o 
   6  14   8     8142.93     8024.06   1091.61 o 
   8  14   8     1723.29     4268.76    838.79 o 
  10  14   8      694.90     1004.80    185.41 o 
  12  14   8    11718.27    12105.44    537.82 o 
  14  14   8     1053.40     2486.90   2053.10 o 
 -13  15   8     1246.43     1264.87   3050.28 o 
 -11  15   8     4650.90     3973.27    982.37 o 
  -9  15   8     1285.81     2351.32   2193.10 o 
  -7  15   8      746.77      950.56    186.25 o 
  -5  15   8    10875.82    12121.16   1113.01 o 
  -3  15   8     3030.99     4070.02    683.73 o 
  -1  15   8     6435.61     7895.35    975.76 o 
   1  15   8     6060.43     6015.49    757.51 o 
   3  15   8     3189.57     3848.64    385.34 o 
   5  15   8    10059.60    11830.46   1154.63 o 
   7  15   8      775.42     2152.18   3298.39 o 
   9  15   8     1114.11     1747.52   1657.95 o 
  11  15   8     4795.97     6643.27   1575.97 o 
  13  15   8     1258.53     1251.42    236.59 o 
 -10  16   8     4780.35     5079.40    559.78 o 
  -8  16   8     5591.83     5293.99    909.68 o 
  -6  16   8     7680.51     7306.56   1049.65 o 
  -4  16   8     2538.95     3316.06   1925.84 o 
  -2  16   8     2904.55     4546.52   1602.09 o 
   0  16   8     6645.89     6347.31    133.21 o 
   2  16   8     3233.79     3266.89    722.25 o 
   4  16   8     2129.52     2352.27    213.28 o 
   6  16   8     6854.30     6366.90    690.62 o 
   8  16   8     5495.82     5431.38    255.69 o 
  10  16   8     5370.71     6582.58   3149.37 o 
  -9  17   8      729.64      596.94     99.40 o 
  -7  17   8      650.34     1302.60   1450.52 o 
  -5  17   8     6085.51     5451.13    487.50 o 
  -3  17   8      101.80      363.38    996.87 o 
  -1  17   8     1635.72     1324.83    538.54 o 
   1  17   8     1479.73     1708.93    591.56 o 
   3  17   8      339.11     1211.30    757.90 o 
   5  17   8     6654.04     5859.08    367.61 o 
   7  17   8      597.62     1397.55   3009.76 o 
   9  17   8      568.39      567.83    580.83 o 
  -8  18   8      326.08      540.70    240.29 o 
  -6  18   8    10931.14    12926.63    946.19 o 
  -4  18   8     5268.38     5741.37    495.74 o 
  -2  18   8     8110.36     7496.64    314.24 o 
   0  18   8    12296.53    11794.46    387.77 o 
   2  18   8     7775.95     7575.75    426.03 o 
   4  18   8     5767.17     6106.89    862.04 o 
   6  18   8    11095.77    10726.95    515.41 o 
   8  18   8      217.33     1144.06    558.62 o 
  -5  19   8     2571.29     2355.60    272.24 o 
  -3  19   8     3572.48     4618.83   1764.84 o 
  -1  19   8     2266.09     2185.92    548.56 o 
   1  19   8     2082.70     2111.16   3241.20 o 
   3  19   8     3252.51     4331.92   1218.86 o 
   5  19   8     2335.12     2272.23    497.26 o 
   0   1   9    26865.73    26796.67    155.73 o 
  -1   2   9    13940.94    13790.83    971.79 o 
   1   2   9    13822.07    14933.28    778.62 o 
  -2   3   9    54915.66    53875.34    536.51 o 
   0   3   9      116.48     3150.30    544.01 o 
   2   3   9    56399.69    54824.84    470.96 o 
  -3   4   9     3457.34     4855.95    944.63 o 
  -1   4   9    18198.70    18310.68    698.76 o 
   1   4   9    21089.41    20453.38    909.56 o 
   3   4   9     6166.75     7745.45    687.10 o 
  -4   5   9    75816.59    72862.42   1192.67 o 
  -2   5   9    11566.62    12480.95    859.46 o 
   0   5   9     9917.69    10616.60    504.74 o 
   2   5   9    12451.80    12051.52    647.48 o 
   4   5   9    72986.02    70220.40    967.39 o 
  -5   6   9     5026.32     9164.97   1788.23 o 
  -3   6   9    87014.32    83826.61    544.30 o 
  -1   6   9     5723.35     5986.35    767.41 o 
   1   6   9     7966.51     8272.42    911.80 o 
   3   6   9    87079.15    83373.30    417.81 o 
   5   6   9     5450.08     6514.14    552.26 o 
  -6   7   9    25002.16    23944.71   1089.44 o 
  -4   7   9    12672.65    12201.17    820.49 o 
  -2   7   9    53568.32    53439.70    836.95 o 
   0   7   9       36.17      170.43     92.66 o 
   2   7   9    57933.84    56966.29    643.77 o 
   4   7   9    11636.11    11820.36    554.42 o 
   6   7   9    26507.19    26528.19   1226.65 o 
  -7   8   9    10092.03    13555.33   1629.71 o 
  -5   8   9    42423.42    44332.75   1191.48 o 
  -3   8   9    27520.86    26588.87    329.84 o 
  -1   8   9     1811.38     3199.17    783.50 o 
   1   8   9     1476.13     2425.00    758.02 o 
   3   8   9    26295.88    25504.21    818.35 o 
   5   8   9    37458.75    35534.20   2063.72 o 
   7   8   9    11310.45    12220.00    544.87 o 
  -8   9   9    20294.99    20350.75    272.39 o 
  -6   9   9    10150.02     9572.46    279.38 o 
  -4   9   9     6479.92     6824.10    258.10 o 
  -2   9   9   134800.50   128015.37    811.33 o 
   0   9   9      946.97     3559.42   1310.69 o 
   2   9   9   127299.01   123454.77   1448.03 o 
   4   9   9     7272.10     7417.19    225.57 o 
   6   9   9    10539.08    10063.40    619.94 o 
   8   9   9    21343.05    22019.15    465.96 o 
  -9  10   9     9406.77    10587.09    979.61 o 
  -7  10   9    10683.04    10485.07    240.63 o 
  -5  10   9     9287.16     9155.31    505.93 o 
  -3  10   9    18329.67    18208.39    989.78 o 
  -1  10   9     3148.79     3883.02   1003.57 o 
   1  10   9     3341.40     7131.34   2165.37 o 
   3  10   9    17130.41    19061.13   1151.47 o 
   5  10   9     9788.06     9901.07    687.73 o 
   7  10   9    14190.08    14222.92   1367.87 o 
   9  10   9     9055.47    10736.63   1220.85 o 
 -10  11   9     4770.54     6506.05    846.42 o 
  -8  11   9    22609.41    21567.10    657.13 o 
  -6  11   9     2733.67     3361.18    570.14 o 
  -4  11   9    19496.09    19064.79    642.53 o 
  -2  11   9    31981.05    30390.17    635.40 o 
   0  11   9    12474.04    11851.37    204.47 o 
   2  11   9    35982.18    35026.16   1324.45 o 
   4  11   9    16799.59    16253.73    346.54 o 
   6  11   9     3331.16     5856.58   1141.29 o 
   8  11   9    22209.45    22354.49   1231.51 o 
  10  11   9     4452.36     4988.05    601.89 o 
 -11  12   9      240.92      720.03    455.72 o 
  -9  12   9       31.19      418.45    588.93 o 
  -7  12   9     7527.14     7366.08    219.41 o 
  -5  12   9     4632.74     5544.84   1167.81 o 
  -3  12   9    45640.51    43772.61    529.08 o 
  -1  12   9     7056.04     6949.01    784.55 o 
   1  12   9     7752.03     7681.12    946.42 o 
   3  12   9    51143.96    49571.55    914.42 o 
   5  12   9     5215.91     5012.55    101.72 o 
   7  12   9     6735.51     6673.57    199.85 o 
   9  12   9       10.26      258.15    382.89 o 
  11  12   9      190.58     1049.86    575.49 o 
 -12  13   9      525.56      710.92    745.37 o 
 -10  13   9     5360.96     6545.38    989.05 o 
  -8  13   9    12990.45    11425.24    274.05 o 
  -6  13   9      329.02      432.38    195.63 o 
  -4  13   9     5584.59     5898.32   1238.64 o 
  -2  13   9    36483.00    35750.49    597.62 o 
   0  13   9       19.10      514.91    307.76 o 
   2  13   9    31202.32    31236.70   1316.69 o 
   4  13   9     7057.20     7017.58    218.98 o 
   6  13   9      547.55      778.25    221.14 o 
   8  13   9    12017.58    11538.21   1660.42 o 
  10  13   9     5678.04     6328.49    555.78 o 
  12  13   9      455.78      919.88    930.31 o 
 -13  14   9     2762.05     2682.03    475.19 o 
 -11  14   9     2443.92     1959.62    542.32 o 
  -9  14   9     3934.14     4838.85   1201.83 o 
  -7  14   9     3055.29     3520.64   1489.15 o 
  -5  14   9     3361.21     5706.69   2398.28 o 
  -3  14   9     3502.41     4329.40   1102.61 o 
  -1  14   9     2153.70     2270.01    702.54 o 
   1  14   9     1659.84     2645.03   2354.26 o 
   3  14   9     2861.63     3589.24   1235.45 o 
   5  14   9     3164.50     5045.77   1437.02 o 
   7  14   9     2459.33     2669.75    567.61 o 
   9  14   9     3960.38     3956.40    125.89 o 
  11  14   9     2553.77     2554.13   1434.81 o 
  13  14   9     2796.93     2864.35   1097.76 o 
 -12  15   9     2054.19     2385.45    967.80 o 
 -10  15   9     3987.36     4155.28   1044.25 o 
  -8  15   9     6674.84     6304.17    285.56 o 
  -6  15   9     2480.59     2640.03    652.02 o 
  -4  15   9      663.51      916.05    706.41 o 
  -2  15   9    25586.11    26809.34   1204.18 o 
   0  15   9        7.52     1202.33   2525.42 o 
   2  15   9    27833.17    27761.19   1095.25 o 
   4  15   9      494.36     1454.26   1188.85 o 
   6  15   9     1327.01     1928.89   1737.29 o 
   8  15   9     7173.80     6583.62    525.48 o 
  10  15   9     4102.64     3861.62    179.78 o 
  12  15   9     2103.98     2155.65    915.67 o 
 -11  16   9     7143.70     8376.82   2718.39 o 
  -9  16   9     8268.98     8633.23   1620.02 o 
  -7  16   9     2516.90     2887.22    837.00 o 
  -5  16   9    13532.09    12538.69   1214.29 o 
  -3  16   9     5071.16     4987.82    577.54 o 
  -1  16   9     4343.13     4258.90    397.42 o 
   1  16   9     5129.41     6674.61   1426.22 o 
   3  16   9     4621.13     4512.60    127.37 o 
   5  16   9    13333.42    12223.38   1228.08 o 
   7  16   9     3215.32     4310.78   1862.51 o 
   9  16   9     8400.70     8314.30    948.61 o 
  11  16   9     7176.25     7446.98   1042.58 o 
 -10  17   9      850.98     1515.58   1494.11 o 
  -8  17   9      264.25      939.09   2055.74 o 
  -6  17   9     2567.76     3379.47   1976.53 o 
  -4  17   9     1135.34     1035.33   1379.07 o 
  -2  17   9      178.12      597.95    376.10 o 
   0  17   9      389.27      817.18    702.87 o 
   2  17   9      150.01      336.27    956.26 o 
   4  17   9      935.39     1165.38   1907.51 o 
   6  17   9     2277.09     2292.74   1265.15 o 
   8  17   9      214.42      466.59    259.10 o 
  10  17   9      817.30     1415.96   2224.93 o 
  -7  18   9      520.96      492.54   1572.99 o 
  -5  18   9      114.59     1201.63   1730.27 o 
  -3  18   9     3255.29     3040.17   1058.92 o 
  -1  18   9      512.71     1284.63   1674.09 o 
   1  18   9      262.69      786.85    464.02 o 
   3  18   9     3258.09     2949.37    230.01 o 
   5  18   9      111.05      251.74    182.30 o 
   7  18   9      622.79      540.43    268.03 o 
  -4  19   9      151.34      731.12   2090.08 o 
  -2  19   9      302.35      652.80   2191.14 o 
   0  19   9      626.28      843.96    849.51 o 
   2  19   9      222.14      842.87   1167.53 o 
   4  19   9      101.97      190.04    901.21 o 
  -1   1  10    78625.43    84268.95   1350.13 o 
   1   1  10    75582.90    74355.56   1760.99 o 
   0   2  10    45094.88    48057.61    949.39 o 
  -3   3  10     4694.27     7240.95   1466.36 o 
  -1   3  10    21161.91    21156.50    857.05 o 
   1   3  10    20727.64    18420.64    424.13 o 
   3   3  10     5446.76     6913.89   1503.54 o 
  -2   4  10    18703.95    18307.16    530.08 o 
   0   4  10    29607.50    28543.23    770.70 o 
   2   4  10    21467.61    21003.96    594.96 o 
  -5   5  10     1717.28     3897.92    894.74 o 
  -3   5  10    20766.71    19971.19    408.02 o 
  -1   5  10    39905.20    39840.91    740.91 o 
   1   5  10    40303.36    38791.28    845.16 o 
   3   5  10    21667.27    20645.83    238.95 o 
   5   5  10      840.01     3737.30   1017.57 o 
  -4   6  10    68442.51    73212.79   1413.30 o 
  -2   6  10    23491.25    24504.86    805.11 o 
   0   6  10     3001.01     4525.81   1096.47 o 
   2   6  10    24538.37    23972.38    387.26 o 
   4   6  10    68050.26    67459.72   1333.81 o 
  -7   7  10   102164.02    98034.40    900.24 o 
  -5   7  10   103516.70    98713.09    546.03 o 
  -3   7  10    15824.78    15566.34    486.34 o 
  -1   7  10    44067.91    43356.75   2519.87 o 
   1   7  10    47655.84    45304.05    902.54 o 
   3   7  10    12784.36    12434.94    467.45 o 
   5   7  10    99157.36    94927.61    588.60 o 
   7   7  10   115585.33   112877.24    813.46 o 
  -6   8  10    24693.68    26230.55   2037.41 o 
  -4   8  10    11916.35    14421.31   1269.50 o 
  -2   8  10     3801.64     4161.21    692.12 o 
   0   8  10     6919.71     7997.20    792.16 o 
   2   8  10     2945.40     2981.45    495.67 o 
   4   8  10    11143.24    12236.17    900.86 o 
   6   8  10    24718.75    24096.67   1607.76 o 
  -9   9  10     3986.90     8027.27   2280.36 o 
  -7   9  10    44670.30    42339.29    677.94 o 
  -5   9  10     6102.21     5885.79    745.16 o 
  -3   9  10     7455.39     8349.31    716.49 o 
  -1   9  10    32831.52    30944.36   1215.77 o 
   1   9  10    28248.56    26497.23    980.59 o 
   3   9  10     6557.73     6380.40    566.87 o 
   5   9  10     7760.49     8475.75    865.68 o 
   7   9  10    42256.31    39589.54    629.88 o 
   9   9  10     4420.58     5660.77   2799.31 o 
  -8  10  10     6875.95     7050.16    308.46 o 
  -6  10  10      723.99     1327.54    630.45 o 
  -4  10  10    16000.34    15444.89    613.58 o 
  -2  10  10    47669.78    50037.03   2300.88 o 
   0  10  10     4908.07     5267.79    321.90 o 
   2  10  10    48022.82    46152.21   1022.19 o 
   4  10  10    15848.30    14411.68    317.26 o 
   6  10  10     2038.21     2878.38    333.07 o 
   8  10  10     7440.12     6787.06    245.70 o 
 -11  11  10    60221.34    55693.44    601.47 o 
  -9  11  10     6255.54     7634.01    551.04 o 
  -7  11  10    99919.59    93589.39    487.61 o 
  -5  11  10    18737.60    17949.14    295.49 o 
  -3  11  10    13299.33    16929.40   1994.27 o 
  -1  11  10     9139.25     9880.85   1143.71 o 
   1  11  10     9672.18     9818.61    835.99 o 
   3  11  10    13300.57    14099.63    678.92 o 
   5  11  10    19359.77    21248.67   1650.49 o 
   7  11  10   100700.38    93189.16    416.96 o 
   9  11  10     6354.80     7834.30    935.38 o 
  11  11  10    56875.65    53234.57    260.63 o 
 -10  12  10     3833.09     4335.75   2317.47 o 
  -8  12  10    26982.82    24848.95    886.09 o 
  -6  12  10     3201.19     5023.88    783.66 o 
  -4  12  10    11093.63    13196.80   1867.38 o 
  -2  12  10     6435.93     7318.79    957.10 o 
   0  12  10     2067.83     5545.45   1721.86 o 
   2  12  10     5990.80     6507.51    309.64 o 
   4  12  10    13135.80    13105.70    954.83 o 
   6  12  10     3011.92     5931.33   1281.05 o 
   8  12  10    25788.18    22983.57    555.27 o 
  10  12  10     3892.90     3846.39   1118.79 o 
 -13  13  10     5462.57     5436.88   5285.33 o 
 -11  13  10    14651.47    14276.03    260.77 o 
  -9  13  10     7459.61     9105.42    939.08 o 
  -7  13  10    14043.37    14463.30   1575.29 o 
  -5  13  10    15955.41    15989.79    576.00 o 
  -3  13  10     1740.83     4050.76    754.01 o 
  -1  13  10    15212.53    14474.91   2574.86 o 
   1  13  10    15750.52    18292.86   1582.41 o 
   3  13  10     1651.37     2353.82   1057.42 o 
   5  13  10    16078.45    16375.51   1025.95 o 
   7  13  10    14182.57    13811.97    246.64 o 
   9  13  10     7029.34     8185.92    504.74 o 
  11  13  10    16403.23    15620.52    327.89 o 
  13  13  10     4991.97     5680.50   1477.52 o 
 -12  14  10     3873.45     5425.36   3072.98 o 
 -10  14  10      375.89      614.82    696.95 o 
  -8  14  10     6055.31     7250.76    931.62 o 
  -6  14  10     6733.53     6281.86    760.00 o 
  -4  14  10     3314.88     4530.29   1059.50 o 
  -2  14  10    11987.25    11447.12   1025.96 o 
   0  14  10        2.05      351.14    398.18 o 
   2  14  10    12380.84    12722.41   1486.45 o 
   4  14  10     3482.30     7070.55   2301.19 o 
   6  14  10     6130.17     5884.35   1924.04 o 
   8  14  10     5635.98     6670.91   2187.77 o 
  10  14  10      399.34      658.42    525.00 o 
  12  14  10     4047.34     4674.06    831.71 o 
 -11  15  10     1313.70     1610.44    633.99 o 
  -9  15  10     2378.62     2856.47   1919.02 o 
  -7  15  10     4601.38     4611.39    335.71 o 
  -5  15  10     1989.38     2094.79    186.87 o 
  -3  15  10      574.56     3129.54    745.55 o 
  -1  15  10     6712.17     7687.33   1146.00 o 
   1  15  10     6482.05     6888.66   1127.77 o 
   3  15  10      432.11     1397.34    544.06 o 
   5  15  10     1599.42     2276.25    641.60 o 
   7  15  10     4760.89     4818.99    670.82 o 
   9  15  10     2553.76     2840.38   2368.94 o 
  11  15  10      992.99     1471.64    286.08 o 
 -10  16  10      242.45      520.30    218.13 o 
  -8  16  10     2143.08     3405.11   2531.41 o 
  -6  16  10      719.57      583.05    145.75 o 
  -4  16  10     1574.78     1814.19    398.33 o 
  -2  16  10      598.71     1559.73   2089.13 o 
   0  16  10        7.39     1014.66   1030.07 o 
   2  16  10      697.63      610.56    770.14 o 
   4  16  10     2102.54     2024.60    149.71 o 
   6  16  10      821.49     1261.87   1907.60 o 
   8  16  10     2223.38     2657.69   1986.64 o 
  10  16  10      408.01      514.28    435.98 o 
  -9  17  10     1680.17     1690.74     23.68 o 
  -7  17  10     9761.14     9447.81    999.67 o 
  -5  17  10     7539.35     7109.56   1047.15 o 
  -3  17  10     4660.66     5024.17    676.32 o 
  -1  17  10      617.52      470.96    370.57 o 
   1  17  10      362.30      498.91    378.60 o 
   3  17  10     4373.95     4598.28    974.97 o 
   5  17  10     8029.18     8086.35   1082.42 o 
   7  17  10    10026.16     9375.24    305.39 o 
   9  17  10     2073.15     2403.68   2529.19 o 
  -6  18  10      185.20      577.18    404.20 o 
  -4  18  10     2110.70     3111.13   1675.13 o 
  -2  18  10      211.17      435.61    236.04 o 
   0  18  10      529.21      447.68   1598.11 o 
   2  18  10      188.94      225.63    319.04 o 
   4  18  10     1787.77     1759.78    605.24 o 
   6  18  10      193.97      997.25   1310.87 o 
  -3  19  10      282.98      788.50   1995.78 o 
  -1  19  10      246.42      357.18    670.51 o 
   1  19  10      244.53      271.95    206.44 o 
   3  19  10      299.96      736.91    347.10 o 
   0   1  11    74247.02    68619.63    190.78 o 
  -1   2  11     3242.75     4678.76    460.00 o 
   1   2  11     3165.29     7806.15    761.87 o 
  -2   3  11    63751.04    64896.50    730.88 o 
   0   3  11    58697.40    56711.46    772.73 o 
   2   3  11    69061.76    70250.85    665.99 o 
  -3   4  11     8520.24    14942.47   1112.99 o 
  -1   4  11      424.27      624.59    986.91 o 
   1   4  11     1386.90     3746.09    771.95 o 
   3   4  11     5845.94     5418.92   1350.07 o 
  -4   5  11   111330.68   106161.30    706.50 o 
  -2   5  11    69168.56    66300.32    220.48 o 
   0   5  11    10297.53    11149.08    517.59 o 
   2   5  11    79596.32    77324.74    892.07 o 
   4   5  11   114176.27   109501.34   1049.74 o 
  -5   6  11     9467.52    11318.53   1639.32 o 
  -3   6  11   120624.42   114000.21   2360.99 o 
  -1   6  11     1655.96     4122.62    621.28 o 
   1   6  11     2145.39     2450.30    417.01 o 
   3   6  11   117901.07   112402.90   1299.15 o 
   5   6  11     8308.21     8997.07    871.20 o 
  -6   7  11     7565.99     7708.09   1437.14 o 
  -4   7  11    10358.04    11913.84   1327.02 o 
  -2   7  11    37248.43    38724.39   1078.66 o 
   0   7  11    22902.25    22837.49   3039.26 o 
   2   7  11    31730.87    31416.92   1025.77 o 
   4   7  11    13047.37    12742.92   1061.27 o 
   6   7  11     5539.02     6138.53    617.86 o 
  -7   8  11    10144.99    10844.34    778.39 o 
  -5   8  11    33657.72    35158.94    754.14 o 
  -3   8  11    18725.71    17087.66    576.70 o 
  -1   8  11     7023.14     8868.80    683.80 o 
   1   8  11     6661.80     7272.15    826.74 o 
   3   8  11    15484.94    15624.55    510.49 o 
   5   8  11    34386.26    35378.09    773.82 o 
   7   8  11    11023.24    10321.17    610.87 o 
  -8   9  11    26526.25    26371.95    697.35 o 
  -6   9  11    12365.07    14709.00   1119.41 o 
  -4   9  11    47600.61    45469.46    777.38 o 
  -2   9  11   100122.03    96163.19    716.35 o 
   0   9  11     4112.77     7687.18   1471.44 o 
   2   9  11   102952.30    99423.80    652.06 o 
   4   9  11    43520.18    40909.08    697.45 o 
   6   9  11    12087.45    13308.33    929.71 o 
   8   9  11    26548.71    26784.52    677.31 o 
  -9  10  11     5161.48     4884.25    339.13 o 
  -7  10  11      907.85     1346.04   1125.66 o 
  -5  10  11    10286.29    10517.48    769.34 o 
  -3  10  11    30438.37    30595.54   1685.33 o 
  -1  10  11    14582.87    16368.33   1607.06 o 
   1  10  11    16149.83    15419.48    607.11 o 
   3  10  11    30915.28    31444.69   1374.05 o 
   5  10  11    10732.82    11097.66   1172.40 o 
   7  10  11     1571.90     2221.11   1685.25 o 
   9  10  11     5291.13     6260.58   2116.68 o 
 -10  11  11     1531.53     1913.45    923.10 o 
  -8  11  11    19241.31    18792.89    526.84 o 
  -6  11  11     2494.02     3815.41    844.85 o 
  -4  11  11    17997.14    19127.67    919.66 o 
  -2  11  11    23658.33    25028.81    846.06 o 
   0  11  11       46.37      836.16    594.71 o 
   2  11  11    21604.78    22143.76    490.61 o 
   4  11  11    19429.86    19301.63    516.21 o 
   6  11  11     1557.68     5605.78   2264.81 o 
   8  11  11    18595.13    18842.20   1465.58 o 
  10  11  11     1643.11     1966.59   1515.87 o 
 -11  12  11     2758.43     2672.68    737.85 o 
  -9  12  11     2505.08     2412.21    589.88 o 
  -7  12  11     9227.56    11012.54   1012.47 o 
  -5  12  11     1360.51     2107.67    618.02 o 
  -3  12  11     3417.80     3893.05    671.29 o 
  -1  12  11     6588.22     6460.26   1059.43 o 
   1  12  11     7874.94     7843.32    651.07 o 
   3  12  11     2856.79     2824.96   1309.72 o 
   5  12  11     1116.42     1621.76   1062.29 o 
   7  12  11     9000.36     8177.44    131.25 o 
   9  12  11     2820.62     2959.08    752.43 o 
  11  12  11     2418.42     2476.68   1343.98 o 
 -12  13  11     1360.78     1694.06   1619.52 o 
 -10  13  11     2579.21     2681.95   2582.51 o 
  -8  13  11    12149.03    13641.87   1738.85 o 
  -6  13  11    10539.89    10279.07    933.22 o 
  -4  13  11     2613.56     2838.72    261.36 o 
  -2  13  11    14046.60    13437.86    380.10 o 
   0  13  11    17426.38    18793.19   1061.38 o 
   2  13  11    14970.20    14520.42   1840.63 o 
   4  13  11     2694.19     2928.35    122.60 o 
   6  13  11    10872.81    10512.16    751.42 o 
   8  13  11    13629.81    14695.91    754.29 o 
  10  13  11     3517.89     3618.08   1320.07 o 
  12  13  11     1432.37     1449.91    481.72 o 
 -13  14  11     1011.20     1434.48   2443.39 o 
 -11  14  11     1923.78     2247.72   1078.26 o 
  -9  14  11      895.16      837.82    180.59 o 
  -7  14  11     2330.46     2651.25   1559.00 o 
  -5  14  11     6002.59     5849.07    179.48 o 
  -3  14  11     1005.64     1566.60    633.75 o 
  -1  14  11     5814.27     7228.88   1031.52 o 
   1  14  11     4727.18     7740.53   3058.38 o 
   3  14  11      895.67      977.74    280.89 o 
   5  14  11     6193.71     6553.69   2087.34 o 
   7  14  11     1884.80     1924.70   1523.44 o 
   9  14  11      703.06     1483.92    882.83 o 
  11  14  11     1878.60     2121.88    758.04 o 
  13  14  11      822.28     1112.90    486.64 o 
 -12  15  11     2290.21     2145.39   1689.95 o 
 -10  15  11      416.59     1016.08   2536.91 o 
  -8  15  11     6436.56     5609.22    406.88 o 
  -6  15  11     2088.79     2713.11    788.59 o 
  -4  15  11     4987.31     6016.09   1694.98 o 
  -2  15  11    18950.09    18426.82    284.18 o 
   0  15  11      619.80      780.63    488.52 o 
   2  15  11    20534.18    20694.45   2182.17 o 
   4  15  11     5102.97     6203.90   1975.72 o 
   6  15  11     1494.08     2656.97    657.46 o 
   8  15  11     6104.12     5537.53    526.36 o 
  10  15  11      140.94      276.35   1372.81 o 
  12  15  11     2592.94     2429.44    198.85 o 
 -11  16  11     3699.84     3675.42    578.55 o 
  -9  16  11     8491.05     8549.86    894.82 o 
  -7  16  11     5467.07     5511.44   2581.33 o 
  -5  16  11     2946.48     2986.47   1055.37 o 
  -3  16  11     8841.29     9564.69    605.96 o 
  -1  16  11     6061.66     6175.53    847.78 o 
   1  16  11     5810.14     6733.28   1307.36 o 
   3  16  11     9454.92    10456.79   1948.58 o 
   5  16  11     2909.38     2897.30    253.86 o 
   7  16  11     5676.83     5518.25    404.84 o 
   9  16  11     8601.71     8630.57    358.09 o 
  11  16  11     3325.97     3601.20    433.52 o 
  -8  17  11       84.69      200.93    209.98 o 
  -6  17  11      451.97      610.66    718.49 o 
  -4  17  11      233.80      552.00   1050.55 o 
  -2  17  11      625.34     1175.07   1276.69 o 
   0  17  11     1100.04     1415.26   1123.97 o 
   2  17  11      627.05     1927.95   1510.02 o 
   4  17  11      201.18      607.41    853.48 o 
   6  17  11      432.67      423.36    112.25 o 
   8  17  11      112.21      488.96   1858.61 o 
  -7  18  11      234.27      905.37   2129.86 o 
  -5  18  11      614.51      745.82   2561.36 o 
  -3  18  11       52.04      714.02   1284.97 o 
  -1  18  11      366.43      496.39    516.25 o 
   1  18  11      288.84      363.32     49.61 o 
   3  18  11       15.27      260.16   1036.74 o 
   5  18  11      587.06      619.69    850.99 o 
   7  18  11      183.88      352.57    577.01 o 
  -4  19  11     2389.07     3347.81   1545.03 o 
  -2  19  11     1389.61     2232.21   2172.66 o 
   0  19  11      512.59      447.63    848.84 o 
   2  19  11     1488.48     1789.50    673.47 o 
   4  19  11     2441.28     2442.99    215.32 o 
   0   0  12  1436560.38  1360231.88  13109.15 o 
  -2   2  12    67064.38    62047.77    587.10 o 
   0   2  12    15410.98    21596.07   2031.55 o 
   2   2  12    65943.52    61902.07    787.67 o 
  -1   3  12    44278.18    43681.56   3085.70 o 
   1   3  12    40982.22    44808.87   1171.91 o 
  -4   4  12    10817.93    11004.54   1032.18 o 
  -2   4  12    39163.43    39440.09    589.37 o 
   0   4  12   212442.27   198599.80   1447.94 o 
   2   4  12    43545.36    43620.90    726.34 o 
   4   4  12     9007.87    11664.66   1569.19 o 
  -3   5  12    90091.38    85450.59   2773.47 o 
  -1   5  12    10645.24    13608.93   1112.17 o 
   1   5  12     6519.03     6214.22   1241.68 o 
   3   5  12    94160.26    89450.70   1759.81 o 
  -6   6  12     8067.97     7002.02    372.17 o 
  -4   6  12   147033.28   137914.42    936.69 o 
  -2   6  12    21503.54    25179.43   1054.19 o 
   0   6  12   135028.06   130729.64   1719.34 o 
   2   6  12    18162.62    19203.12   2594.08 o 
   4   6  12   152011.30   137785.80   2862.71 o 
   6   6  12     7441.68     7657.42    999.77 o 
  -5   7  12     6515.73     6267.01    807.96 o 
  -3   7  12    18844.23    21193.40   1100.72 o 
  -1   7  12     5247.96     5855.44    539.14 o 
   1   7  12     4289.86     5930.97    675.17 o 
   3   7  12    17411.66    18905.33    637.08 o 
   5   7  12     8310.46     7490.68    679.10 o 
  -8   8  12    10037.09    10785.60    937.53 o 
  -6   8  12    27427.33    26547.03    658.25 o 
  -4   8  12     8460.30     9784.09   1548.70 o 
  -2   8  12     1456.38     4394.07    909.04 o 
   0   8  12        9.69    10464.67   1510.34 o 
   2   8  12      598.73     1009.84    421.44 o 
   4   8  12     7626.00     6965.53    925.30 o 
   6   8  12    26941.50    26260.16    931.14 o 
   8   8  12    11744.41    11730.05    452.29 o 
  -7   9  12     2734.68     2462.77    273.42 o 
  -5   9  12     5865.23     6363.67    537.68 o 
  -3   9  12    14185.97    16063.67   1590.57 o 
  -1   9  12    16882.02    15671.16    413.63 o 
   1   9  12    16457.39    16905.84    948.84 o 
   3   9  12    13899.82    15783.64    989.88 o 
   5   9  12     5292.91     4952.67    195.54 o 
   7   9  12     2460.69     2290.04   1454.28 o 
 -10  10  12    11640.76    11994.32   3076.85 o 
  -8  10  12     1358.79     2060.36   1635.28 o 
  -6  10  12     6390.73     7331.73    682.47 o 
  -4  10  12     1514.50     3415.14    487.43 o 
  -2  10  12    34851.91    35425.15    842.02 o 
   0  10  12     2891.31     5313.92   1477.90 o 
   2  10  12    34835.90    33906.69   1105.66 o 
   4  10  12      784.30     1297.55    865.66 o 
   6  10  12     7425.63     7379.12   1145.52 o 
   8  10  12      527.42      780.80    209.16 o 
  10  10  12    12823.87    12795.98   2581.71 o 
  -9  11  12     6074.15     6849.62    842.89 o 
  -7  11  12     5630.01     6552.48   1888.07 o 
  -5  11  12     4811.42     4852.48    842.71 o 
  -3  11  12     4120.21     3813.35    792.56 o 
  -1  11  12    18143.76    18485.36    821.41 o 
   1  11  12    16790.38    16824.93    515.46 o 
   3  11  12     3285.45     5368.64   1273.29 o 
   5  11  12     6128.95     6843.79   1696.16 o 
   7  11  12     5716.17     5863.48   1059.95 o 
   9  11  12     5836.28     6367.96    932.81 o 
 -12  12  12     7395.63     7013.93   1862.69 o 
 -10  12  12     3931.57     3660.60    560.21 o 
  -8  12  12     4048.32     4214.13    362.07 o 
  -6  12  12    35313.01    35650.81    860.60 o 
  -4  12  12     1705.10     2246.63   1112.12 o 
  -2  12  12    11624.65    12191.86    993.62 o 
   0  12  12     3664.77     3642.47    922.27 o 
   2  12  12    10462.57    10152.06    775.35 o 
   4  12  12     2043.44     2714.12    958.19 o 
   6  12  12    36301.61    35378.39    617.63 o 
   8  12  12     4670.37     4685.43    520.34 o 
  10  12  12     3366.26     3357.10    287.53 o 
  12  12  12     7383.86     7285.30   2307.72 o 
 -11  13  12       17.45      365.94   1136.65 o 
  -9  13  12     4931.68     4305.21    723.16 o 
  -7  13  12    14042.75    17037.65   2675.61 o 
  -5  13  12     1035.25     1528.12    397.12 o 
  -3  13  12     5151.84     5178.42    890.98 o 
  -1  13  12     8019.79     8166.73    847.76 o 
   1  13  12     7978.74     8348.02    495.34 o 
   3  13  12     3522.10     4297.33   2282.48 o 
   5  13  12     1070.37     1775.98    850.41 o 
   7  13  12    14233.59    14607.96    616.41 o 
   9  13  12     5644.50     7886.24   1961.92 o 
  11  13  12       20.41      200.26    437.82 o 
 -12  14  12      139.08      770.39   3612.10 o 
 -10  14  12     5369.10     5717.86   1643.87 o 
  -8  14  12     1500.83     3449.29    640.32 o 
  -6  14  12     4758.77     4962.61    522.15 o 
  -4  14  12     6570.94     7045.98   1838.77 o 
  -2  14  12     8036.15    10773.20   1562.09 o 
   0  14  12    11096.80    11544.81   1075.36 o 
   2  14  12     9010.84     9905.68    568.84 o 
   4  14  12     6648.35     7080.71   1716.17 o 
   6  14  12     3388.13     3909.45    510.01 o 
   8  14  12     1717.12     4771.77   2193.18 o 
  10  14  12     5202.97     5004.72    411.95 o 
  12  14  12      140.73      231.23    862.52 o 
 -11  15  12     1683.01     3388.88    971.65 o 
  -9  15  12     2300.15     1994.47   1010.83 o 
  -7  15  12     5225.07     4825.18    350.17 o 
  -5  15  12     4846.24     4643.30    847.12 o 
  -3  15  12      683.63     2725.03    731.56 o 
  -1  15  12     7197.66     9055.88    969.40 o 
   1  15  12     6053.20     6774.63    651.49 o 
   3  15  12      926.39     4763.89   2030.28 o 
   5  15  12     4692.62     6337.73   2362.18 o 
   7  15  12     5315.39     5047.57    601.47 o 
   9  15  12     2636.16     3023.24    625.92 o 
  11  15  12     1606.02     1406.87     82.32 o 
 -10  16  12      680.72      710.27    186.62 o 
  -8  16  12      552.02      536.86    415.95 o 
  -6  16  12     4029.35     4355.54    871.55 o 
  -4  16  12     2484.05     2583.45    834.41 o 
  -2  16  12     1535.62     2330.17   1120.36 o 
   0  16  12    19374.38    18943.01    225.82 o 
   2  16  12     1794.80     3407.22    584.50 o 
   4  16  12     2706.88     3117.44   1179.49 o 
   6  16  12     4031.38     5493.87   2454.02 o 
   8  16  12      477.22      558.56    472.03 o 
  10  16  12      778.55      853.29   1257.67 o 
  -9  17  12      377.75      563.78    985.37 o 
  -7  17  12     1249.69     1724.57   2400.43 o 
  -5  17  12      338.01      915.37   2010.34 o 
  -3  17  12     1153.75     1157.39    285.51 o 
  -1  17  12      543.73      588.61   1308.82 o 
   1  17  12      453.04     1115.04   2678.28 o 
   3  17  12     1451.86     1558.86    999.22 o 
   5  17  12      344.79      686.55   1140.15 o 
   7  17  12     1224.92     1296.72    755.77 o 
   9  17  12      436.02      712.38    773.22 o 
  -6  18  12     5529.67     5209.94    176.36 o 
  -4  18  12    10499.27    10215.92    814.73 o 
  -2  18  12     9618.45     9181.70   1744.10 o 
   0  18  12    13843.22    13401.05    786.97 o 
   2  18  12     9800.76     9022.62     82.03 o 
   4  18  12    10137.90     9898.19    599.94 o 
   6  18  12     5775.23     6152.00   1070.71 o 
  -3  19  12     3407.76     5346.07    915.29 o 
  -1  19  12       66.04      529.00    575.88 o 
   1  19  12       69.24      223.40    878.54 o 
   3  19  12     3572.80     3329.41   1989.19 o 
   0   1  13   100527.55    96404.13    233.71 o 
  -1   2  13    12955.51    12918.53    874.92 o 
   1   2  13    15802.55    15989.91    815.02 o 
  -2   3  13    12215.41    12923.30    637.24 o 
   0   3  13    20233.62    20620.64    436.76 o 
   2   3  13    16735.57    17001.43    608.81 o 
  -3   4  13    53188.99    51965.98    669.60 o 
  -1   4  13    95213.02    92577.22   1251.09 o 
   1   4  13    91062.34    86510.64    599.65 o 
   3   4  13    49683.29    49205.32    823.03 o 
  -4   5  13    65783.39    63210.56    669.80 o 
  -2   5  13     9192.69     9145.33    295.52 o 
   0   5  13    57921.20    54677.58    407.36 o 
   2   5  13     8991.88    10049.82    839.23 o 
   4   5  13    65952.97    63582.48    760.52 o 
  -5   6  13     1620.46     3245.09    920.32 o 
  -3   6  13    26740.03    26625.64    625.59 o 
  -1   6  13     7599.63     7502.01    239.20 o 
   1   6  13     7316.12     7144.30    723.22 o 
   3   6  13    28570.67    29432.72   1152.20 o 
   5   6  13     2310.30     2575.97    318.05 o 
  -6   7  13    16511.99    18324.67    951.72 o 
  -4   7  13     2225.61     2759.42    484.12 o 
  -2   7  13     4021.14     4640.94    944.99 o 
   0   7  13     1042.55     2065.01   1002.88 o 
   2   7  13     4367.74     6702.40    858.72 o 
   4   7  13     3076.22     4612.37    644.98 o 
   6   7  13    16393.11    16120.44    502.32 o 
  -7   8  13     4796.64     6771.12    800.94 o 
  -5   8  13     4961.90     5348.13    592.20 o 
  -3   8  13    53457.84    51955.54    974.71 o 
  -1   8  13    15206.31    16100.44    806.22 o 
   1   8  13    16754.31    17215.06   1105.83 o 
   3   8  13    56372.00    54117.11    619.98 o 
   5   8  13     2834.20     4706.45    695.51 o 
   7   8  13     6056.55     7685.54    847.30 o 
  -8   9  13     8459.40     8747.63    838.27 o 
  -6   9  13     5326.48     7267.36   1096.60 o 
  -4   9  13    32386.46    31627.57    658.68 o 
  -2   9  13   112027.03   107372.94    825.01 o 
   0   9  13    31553.06    29861.05    730.50 o 
   2   9  13   104371.99   100674.47    618.57 o 
   4   9  13    35656.06    34586.00    980.46 o 
   6   9  13     3983.53     5970.31    991.31 o 
   8   9  13     8759.60    10924.38   1497.60 o 
  -9  10  13     2463.48     3456.12   2246.73 o 
  -7  10  13     1939.93     1969.56    302.32 o 
  -5  10  13    19411.18    20391.29   1320.56 o 
  -3  10  13     1355.91     4656.26   1136.69 o 
  -1  10  13    46670.70    47086.52   1607.30 o 
   1  10  13    46301.70    46337.87   1528.58 o 
   3  10  13     3193.16     5158.59    843.61 o 
   5  10  13    18194.10    18917.14    677.23 o 
   7  10  13     2401.41     2477.95    378.06 o 
   9  10  13     2519.00     2653.03    902.46 o 
 -10  11  13     2354.95     2990.54    761.96 o 
  -8  11  13      778.12     1344.31    565.18 o 
  -6  11  13     1971.00     1944.84    539.40 o 
  -4  11  13    10380.61    10152.42    657.12 o 
  -2  11  13     4000.85     4160.23    527.46 o 
   0  11  13    24187.65    22616.29    898.73 o 
   2  11  13     5116.47     5370.85    866.88 o 
   4  11  13    10275.03     9713.83    343.42 o 
   6  11  13     2093.96     1901.74    732.70 o 
   8  11  13      893.61     1429.44    476.54 o 
  10  11  13     1871.81     1811.44    106.17 o 
 -11  12  13      268.09      497.34   2342.53 o 
  -9  12  13     4515.86     5343.31   1211.76 o 
  -7  12  13     8526.99    10257.81    956.05 o 
  -5  12  13      683.77     1005.71    298.20 o 
  -3  12  13     2581.44     2686.05   1190.57 o 
  -1  12  13     1952.32     3639.81    497.16 o 
   1  12  13     1608.34     3581.27   1154.12 o 
   3  12  13     2764.13     2590.61    244.99 o 
   5  12  13      793.75     1427.44    700.90 o 
   7  12  13     8082.79     8058.76    725.31 o 
   9  12  13     4433.30     4525.11    684.41 o 
  11  12  13      267.43      858.55   1392.27 o 
 -12  13  13      430.35      990.33   1078.92 o 
 -10  13  13      693.71     1259.53   2179.24 o 
  -8  13  13     7338.14     6945.24   1753.79 o 
  -6  13  13     3997.31     5089.06    983.47 o 
  -4  13  13     8648.56     9416.17    740.97 o 
  -2  13  13    12484.32    11970.62   1033.08 o 
   0  13  13     3153.66     3201.58     74.84 o 
   2  13  13    12928.00    12006.30    592.18 o 
   4  13  13     8657.10     9284.18    867.32 o 
   6  13  13     4755.14     6538.72   1243.79 o 
   8  13  13     6636.95     6594.52   1354.90 o 
  10  13  13      700.32      865.86   1215.76 o 
  12  13  13      504.96     1230.81   1234.05 o 
 -11  14  13        4.31       40.60    378.73 o 
  -9  14  13     8489.75     7562.91   1176.83 o 
  -7  14  13     6494.92     7631.02   1441.66 o 
  -5  14  13     3876.51     3592.09    861.42 o 
  -3  14  13     5738.16     5206.37    569.62 o 
  -1  14  13    15080.25    14719.69    315.55 o 
   1  14  13    14229.79    14980.62   2593.35 o 
   3  14  13     5019.28     4749.60    984.75 o 
   5  14  13     4083.93     3684.52    477.71 o 
   7  14  13     6558.46     6490.64    174.20 o 
   9  14  13     9716.42     9251.75    982.03 o 
  11  14  13       22.43      170.71    993.89 o 
 -10  15  13     3081.07     3415.57    316.37 o 
  -8  15  13      684.41     1557.47    748.05 o 
  -6  15  13     2025.46     2143.54    344.86 o 
  -4  15  13     8002.33     7198.86    725.18 o 
  -2  15  13    19763.73    21285.07   1989.42 o 
   0  15  13      560.41     2854.21    866.56 o 
   2  15  13    19677.78    18604.03    925.11 o 
   4  15  13     8093.19     7127.61    900.10 o 
   6  15  13     1832.25     1996.93    578.06 o 
   8  15  13      718.98     1431.89    526.14 o 
  10  15  13     3045.40     3191.22   2138.21 o 
  -9  16  13     2172.75     2621.07   2473.88 o 
  -7  16  13     1602.86     1317.18    115.86 o 
  -5  16  13      437.98     1370.84   2008.86 o 
  -3  16  13     1649.64     1762.36    240.05 o 
  -1  16  13     4488.71     5026.63    937.20 o 
   1  16  13     4457.21     5800.62   1077.04 o 
   3  16  13     1636.03     1486.62    838.61 o 
   5  16  13      300.64      802.51    385.73 o 
   7  16  13     1592.50     1467.94    236.48 o 
   9  16  13     1781.92     2058.40   1589.81 o 
  -8  17  13     1876.19     1951.85   2568.51 o 
  -6  17  13       64.20      347.20    766.30 o 
  -4  17  13     2180.62     2659.38    887.25 o 
  -2  17  13     2237.11     3048.15    797.46 o 
   0  17  13     1092.90     1115.38    277.73 o 
   2  17  13     2599.99     4252.25   1856.57 o 
   4  17  13     2061.47     2464.83   2302.26 o 
   6  17  13      127.14      271.64   1206.01 o 
   8  17  13     1750.22     1802.87    245.80 o 
  -5  18  13      757.43      867.41    719.55 o 
  -3  18  13     1161.10     1214.75    773.11 o 
  -1  18  13      147.54      355.66    699.53 o 
   1  18  13      267.86      820.79    768.48 o 
   3  18  13     1304.07     1770.17   1401.18 o 
   5  18  13      599.80     1676.77   2592.98 o 
   0  19  13      161.75      244.13   1020.46 o 
  -1   1  14   321075.28   325022.56   5806.69 o 
   1   1  14   366454.00   342942.13   5761.14 o 
   0   2  14    60103.77    56944.22   1530.52 o 
  -3   3  14     1328.84     6079.38   3679.47 o 
  -1   3  14    34471.90    37842.52   1071.52 o 
   1   3  14    27782.47    35221.27   1232.30 o 
   3   3  14      952.89    13411.29   1703.13 o 
  -2   4  14     5161.76     6596.23    798.21 o 
   0   4  14     5732.70     5077.97    549.30 o 
   2   4  14     5479.99     6688.69    749.56 o 
  -5   5  14   121705.49   122370.59   2144.80 o 
  -3   5  14    71635.92    68585.02    824.52 o 
  -1   5  14    88095.02    83801.38   1060.75 o 
   1   5  14    80069.98    75883.18   2358.23 o 
   3   5  14    79692.91    78189.88   1025.96 o 
   5   5  14   104928.81   101735.17   3311.32 o 
  -4   6  14    43183.43    41400.01   1075.50 o 
  -2   6  14    27685.09    28824.54    786.37 o 
   0   6  14     2937.59     4445.86    723.23 o 
   2   6  14    26748.24    25783.03    986.28 o 
   4   6  14    45330.51    44630.92    778.37 o 
  -7   7  14    32743.49    32483.92    700.92 o 
  -5   7  14    29068.95    26755.87    675.42 o 
  -3   7  14    12391.32    16888.34    732.51 o 
  -1   7  14    32505.88    31496.78   1130.31 o 
   1   7  14    33690.70    40973.88   1169.56 o 
   3   7  14    13110.13    20683.72   1619.76 o 
   5   7  14    29589.97    26844.86    291.76 o 
   7   7  14    30787.59    35428.57   3071.27 o 
  -6   8  14     5917.84     6177.78   1242.58 o 
  -4   8  14    14577.52    14391.67    491.42 o 
  -2   8  14    14097.56    14780.32   1345.66 o 
   0   8  14    15140.51    15108.05   1011.49 o 
   2   8  14    14163.14    12936.11    461.13 o 
   4   8  14    17806.23    17583.59    806.92 o 
   6   8  14     3972.47     3916.15    406.70 o 
  -9   9  14     1024.19     2031.71   2069.64 o 
  -7   9  14     3292.38     5296.19   1101.16 o 
  -5   9  14     6228.71     6691.08    742.85 o 
  -3   9  14     8437.21    10636.13    909.92 o 
  -1   9  14     8019.55     8413.48    447.85 o 
   1   9  14     7511.56     7633.43    709.69 o 
   3   9  14     8554.76     8799.71   1188.94 o 
   5   9  14     6203.45     8359.00    958.55 o 
   7   9  14     4702.73     6220.88   1320.57 o 
   9   9  14      845.51     1571.41   1020.69 o 
  -8  10  14      834.09      806.41     85.27 o 
  -6  10  14    23032.98    22407.99    611.80 o 
  -4  10  14    18702.71    18660.98   1743.45 o 
  -2  10  14    11464.45    10727.71   1485.44 o 
   0  10  14    10566.46    12419.71   1223.46 o 
   2  10  14    10747.56    11418.15   1126.71 o 
   4  10  14    19741.11    18771.10    820.65 o 
   6  10  14    20699.85    20011.99    675.40 o 
   8  10  14     1060.78     1115.82    155.95 o 
 -11  11  14    12632.99    12790.85   1754.70 o 
  -9  11  14     5343.11     5686.40    891.40 o 
  -7  11  14    24144.52    24350.16    849.41 o 
  -5  11  14      438.44     1588.08    706.37 o 
  -3  11  14    16369.10    16497.78    747.84 o 
  -1  11  14     2208.58     3099.77   1000.80 o 
   1  11  14     1852.28     1752.61    434.20 o 
   3  11  14    18023.60    16355.38    460.03 o 
   5  11  14      821.14     2198.61   1001.26 o 
   7  11  14    23652.27    24171.33   1537.25 o 
   9  11  14     5465.50     5656.57     91.86 o 
  11  11  14    13218.00    13698.53   2681.50 o 
 -10  12  14     1309.44     1270.58    270.74 o 
  -8  12  14    16093.74    15677.22    821.31 o 
  -6  12  14      959.71     1541.07    732.20 o 
  -4  12  14     4730.19     5330.58    587.95 o 
  -2  12  14     1106.67     1790.73   1068.10 o 
   0  12  14        0.74       72.56   1073.55 o 
   2  12  14     1843.95     1945.59    284.13 o 
   4  12  14     5019.26     4718.38    690.41 o 
   6  12  14      957.52     1053.20    250.16 o 
   8  12  14    16138.05    15929.95    638.40 o 
  10  12  14     1003.50     1214.99    229.38 o 
 -13  13  14     1720.92     2159.60    989.81 o 
 -11  13  14    10100.85     9760.81   2918.11 o 
  -9  13  14      784.89     1813.40   1753.51 o 
  -7  13  14     9264.93     9662.49   1486.75 o 
  -5  13  14    24471.17    24533.61   1474.77 o 
  -3  13  14     4738.03     5510.89   1263.17 o 
  -1  13  14    25787.75    24378.54    502.75 o 
   1  13  14    25820.91    25483.45    862.20 o 
   3  13  14     5263.76     5040.52    980.38 o 
   5  13  14    24177.97    25253.32   1332.53 o 
   7  13  14     8953.56    10566.43    692.42 o 
   9  13  14     1011.99     3171.30   1313.76 o 
  11  13  14     9736.00     9003.99    238.62 o 
  13  13  14     1666.45     2157.63   3464.64 o 
 -12  14  14     2670.62     2478.97   2137.31 o 
 -10  14  14     2870.86     2782.31    431.60 o 
  -8  14  14    14670.34    13548.68    499.91 o 
  -6  14  14      397.81     1573.18   1408.23 o 
  -4  14  14      331.48     1273.85    545.71 o 
  -2  14  14     2630.89     5816.27   1678.06 o 
   0  14  14     1398.40     2377.02    631.89 o 
   2  14  14     2392.74     2486.31    937.69 o 
   4  14  14      509.16     1049.25   1271.48 o 
   6  14  14      720.43      987.82    277.49 o 
   8  14  14    15581.05    14379.70    849.23 o 
  10  14  14     3744.29     3842.04    380.14 o 
  12  14  14     2813.39     2914.35   1362.25 o 
 -11  15  14     3548.28     2903.03   2091.39 o 
  -9  15  14      927.68      822.87    221.62 o 
  -7  15  14     2131.64     3910.53   1514.41 o 
  -5  15  14     5534.70     5704.25    566.17 o 
  -3  15  14       47.80     1691.15    745.33 o 
  -1  15  14     8186.37     7346.01    178.97 o 
   1  15  14     8099.17     8207.82   2368.44 o 
   3  15  14       47.66     1513.56   1367.96 o 
   5  15  14     5736.21     6908.31   3336.92 o 
   7  15  14     2362.17     3218.98   1173.43 o 
   9  15  14      961.93      927.07    677.32 o 
  11  15  14     3477.67     3604.46   1241.48 o 
  -8  16  14     2875.11     3181.63    196.19 o 
  -6  16  14     1037.44     1095.34    253.24 o 
  -4  16  14     2068.08     1958.22    572.93 o 
  -2  16  14     1682.83     2306.46   1356.27 o 
   0  16  14     9373.04    10615.60   1247.44 o 
   2  16  14     1777.65     2044.16    327.49 o 
   4  16  14     1833.27     2345.71    860.33 o 
   6  16  14      748.25     1650.36   2304.03 o 
   8  16  14     2557.03     2533.45    717.04 o 
  -7  17  14     5947.36     5653.51   2286.53 o 
  -5  17  14     9363.84     9228.48    662.49 o 
  -3  17  14     3192.01     3761.62    530.37 o 
  -1  17  14     7479.02     7751.72   1877.54 o 
   1  17  14     7827.35     7580.42   2368.99 o 
   3  17  14     3163.58     4096.53   1212.63 o 
   5  17  14    10088.21     9668.45    407.41 o 
   7  17  14     5946.96     5509.29    175.97 o 
  -4  18  14     3143.18     3852.92   1286.58 o 
  -2  18  14     4848.75     4394.56    841.44 o 
   0  18  14       57.56      788.38   1752.51 o 
   2  18  14     5889.63     5769.36    911.61 o 
   4  18  14     2610.59     3003.36    581.66 o 
   0   1  15     9540.66     9196.83   1044.33 o 
  -1   2  15    49523.09    48868.61    543.83 o 
   1   2  15    50903.02    49865.99    371.25 o 
  -2   3  15     1035.50     1256.50    599.53 o 
   0   3  15    11734.96    10147.66    698.48 o 
   2   3  15      618.09     1838.61    605.14 o 
  -3   4  15    75310.80    73044.63    715.99 o 
  -1   4  15    26534.43    27134.91    373.42 o 
   1   4  15    26534.96    27092.54    280.52 o 
   3   4  15    70573.26    68231.16    873.25 o 
  -4   5  15     9022.89    10488.29    766.68 o 
  -2   5  15      603.85     3279.38   1533.49 o 
   0   5  15     6062.83     6209.65    117.92 o 
   2   5  15     1016.13     2734.52    479.42 o 
   4   5  15     9089.99     9655.00    739.51 o 
  -5   6  15    11596.45    11696.07    612.31 o 
  -3   6  15    40934.06    39677.93    364.84 o 
  -1   6  15     8092.99     9173.21    597.77 o 
   1   6  15     8032.83     7691.49    442.36 o 
   3   6  15    37443.88    36967.38    364.20 o 
   5   6  15    12053.75    12606.80   1052.32 o 
  -6   7  15    10532.70    10446.70    600.34 o 
  -4   7  15    24536.23    25341.11   1240.37 o 
  -2   7  15    46610.49    45406.94    990.83 o 
   0   7  15      278.24     3875.13   1414.73 o 
   2   7  15    46486.04    47708.70   1048.89 o 
   4   7  15    27375.20    25591.72    698.72 o 
   6   7  15     9051.97     9295.25    733.26 o 
  -7   8  15    10613.53    10750.88   1453.21 o 
  -5   8  15    20186.33    22104.87   1210.00 o 
  -3   8  15    20947.26    23254.22   1462.87 o 
  -1   8  15    26182.50    26437.56    373.04 o 
   1   8  15    27915.87    27467.72    879.58 o 
   3   8  15    21649.58    21303.12    514.87 o 
   5   8  15    22192.97    21363.41    662.45 o 
   7   8  15     9282.03    11811.60   1329.26 o 
  -8   9  15    10688.90    11670.69    753.46 o 
  -6   9  15     9107.16    11712.92   1347.95 o 
  -4   9  15     5660.76     5529.07    743.46 o 
  -2   9  15    21823.61    21159.78    668.36 o 
   0   9  15    35419.30    36114.83    583.81 o 
   2   9  15    22393.23    22605.51    716.73 o 
   4   9  15     6471.05     6933.81    464.63 o 
   6   9  15     9547.08    11262.84    732.74 o 
   8   9  15    10862.34    12721.01   1945.16 o 
  -9  10  15      471.15      871.99    528.30 o 
  -7  10  15    16567.64    15727.95   1205.60 o 
  -5  10  15      596.77     2198.55    968.46 o 
  -3  10  15    70789.59    68705.45   1357.92 o 
  -1  10  15     8940.31    10525.10    599.97 o 
   1  10  15     7613.20     9815.34    975.30 o 
   3  10  15    70415.70    66644.65    698.85 o 
   5  10  15      709.67     3961.69    900.95 o 
   7  10  15    17215.88    16352.22   1113.06 o 
   9  10  15      410.76      341.50     47.81 o 
 -10  11  15     2946.25     2519.42    703.31 o 
  -8  11  15    15095.11    16077.20    609.73 o 
  -6  11  15     1482.26     1850.98    785.35 o 
  -4  11  15     5279.09     5542.88   1085.78 o 
  -2  11  15     4361.41     4724.69    841.38 o 
   0  11  15     9908.55     9738.01    356.80 o 
   2  11  15     2042.00     3736.64    739.89 o 
   4  11  15     6428.76     6237.48    877.94 o 
   6  11  15     1882.07     2008.97    426.87 o 
   8  11  15    14227.55    14321.49    670.48 o 
  10  11  15     2204.15     2853.15   1131.05 o 
 -11  12  15      409.07      653.79   1212.13 o 
  -9  12  15     2037.15     2205.78    247.11 o 
  -7  12  15    13734.37    14304.92   1669.42 o 
  -5  12  15     3405.38     3171.30    196.70 o 
  -3  12  15     6681.25     6869.21   1274.85 o 
  -1  12  15     6710.43     6519.83    403.67 o 
   1  12  15     7731.47     7351.99    695.12 o 
   3  12  15     7726.43     7531.25    289.14 o 
   5  12  15     3624.05     3692.51   1663.98 o 
   7  12  15    13461.86    13571.69    215.01 o 
   9  12  15     1559.24     1966.09    417.68 o 
  11  12  15      320.77      937.60    993.61 o 
 -12  13  15     1193.26     1306.62    563.07 o 
 -10  13  15     2512.26     2359.84    698.92 o 
  -8  13  15     5981.90     5699.42    300.27 o 
  -6  13  15      818.16     1127.62    736.18 o 
  -4  13  15     2005.20     2137.63    197.46 o 
  -2  13  15    11981.17    10964.55   1122.91 o 
   0  13  15     3226.21     3428.37    423.49 o 
   2  13  15    10330.88     9543.61   2033.41 o 
   4  13  15     1786.63     1861.53     90.63 o 
   6  13  15      820.35      993.58    268.89 o 
   8  13  15     7045.97     7653.52    568.72 o 
  10  13  15     3012.27     2817.53    807.26 o 
  12  13  15     1077.92     1070.60     57.97 o 
 -11  14  15     4522.56     4259.83   1210.35 o 
  -9  14  15     2678.58     2644.43   1092.96 o 
  -7  14  15       13.06      289.76    334.10 o 
  -5  14  15     1175.68     1228.56    183.51 o 
  -3  14  15    15318.66    14657.47    577.13 o 
  -1  14  15     7963.13     7809.06    261.58 o 
   1  14  15     6631.78     6680.84    323.45 o 
   3  14  15    14810.19    14394.64   1323.68 o 
   5  14  15     1796.92     2584.17   1093.77 o 
   7  14  15      113.90      436.32    580.87 o 
   9  14  15     3163.85     3632.90   1081.93 o 
  11  14  15     4759.66     4433.28    989.93 o 
 -10  15  15     2825.00     3466.82   2330.10 o 
  -8  15  15    12020.03    11770.87   1653.38 o 
  -6  15  15     1725.59     2338.59    440.83 o 
  -4  15  15     3831.25     3860.65   1685.63 o 
  -2  15  15     6017.62     6611.65   1248.36 o 
   0  15  15     6476.14    10736.72   2292.89 o 
   2  15  15     6297.92     7009.59   1570.81 o 
   4  15  15     3509.40     3085.96    279.51 o 
   6  15  15     1532.94     1792.95    283.98 o 
   8  15  15    12344.76    12952.82   1681.40 o 
  10  15  15     2743.71     2710.78    548.95 o 
  -9  16  15      606.29      539.08    763.09 o 
  -7  16  15     2388.73     1936.88    381.67 o 
  -5  16  15      768.00     1312.61    756.63 o 
  -3  16  15     1822.74     2754.44   1137.26 o 
  -1  16  15     1406.78     2012.19   1193.46 o 
   1  16  15     1400.65     1695.11   2051.04 o 
   3  16  15     1940.44     2612.37    973.35 o 
   5  16  15      870.74     1052.67    811.75 o 
   7  16  15     2281.33     1980.35    618.83 o 
   9  16  15      635.61     1237.62    908.10 o 
  -6  17  15      691.21      872.48   1595.17 o 
  -4  17  15     7149.01     7412.00   1221.73 o 
  -2  17  15     1249.64     1885.65   1490.64 o 
   0  17  15     8085.34     8443.96    950.38 o 
   2  17  15     1826.40     1987.90   1177.55 o 
   4  17  15     6951.47     7312.74    393.65 o 
   6  17  15      610.26      739.68   2863.95 o 
  -3  18  15     1417.53     1463.41   1385.16 o 
  -1  18  15     2525.88     2463.63    532.67 o 
   1  18  15     2573.34     2466.25    393.38 o 
   3  18  15     1508.38     2047.58   1336.82 o 
   0   0  16    84872.58    80159.34   1704.94 o 
  -2   2  16    12308.87    14120.29   1850.43 o 
   0   2  16    36761.93    40366.73   1729.43 o 
   2   2  16    15364.01    22464.01   1741.69 o 
  -1   3  16    10178.56    10742.90    980.47 o 
   1   3  16    10527.46    11301.22    570.85 o 
  -4   4  16    38490.65    47432.29   2497.34 o 
  -2   4  16    23991.38    22048.40    524.50 o 
   0   4  16     1258.84     1693.16    421.83 o 
   2   4  16    21791.21    20147.46    141.31 o 
   4   4  16    38532.86    41739.32   1864.89 o 
  -3   5  16     3464.32     4082.44    765.17 o 
  -1   5  16     5570.39     5298.51    681.62 o 
   1   5  16     5624.26     5564.61    730.83 o 
   3   5  16     3436.03     3181.34    281.27 o 
  -6   6  16   101353.02    99362.81   1958.32 o 
  -4   6  16    42797.00    41226.20    940.69 o 
  -2   6  16    20899.42    27971.75    998.29 o 
   0   6  16     2019.65     3704.60   1804.04 o 
   2   6  16    17163.94    17309.04   1927.98 o 
   4   6  16    46551.30    44087.48    430.14 o 
   6   6  16    94965.23    91125.20   5097.87 o 
  -5   7  16     9467.23     9028.65    974.76 o 
  -3   7  16    23191.63    22728.51    497.81 o 
  -1   7  16    19440.55    20440.58    526.25 o 
   1   7  16    19788.04    19593.90   2116.35 o 
   3   7  16    21059.47    20757.80    944.53 o 
   5   7  16    11177.56    12384.37   1245.23 o 
  -8   8  16    19920.91    21787.23   1465.47 o 
  -6   8  16    25016.48    25839.71   1543.46 o 
  -4   8  16      921.94     1517.55    761.88 o 
  -2   8  16    19886.94    19035.13   1357.23 o 
   0   8  16     1033.84     3671.64    648.67 o 
   2   8  16    23655.09    22372.37    309.08 o 
   4   8  16      959.22     5067.95   1405.08 o 
   6   8  16    25006.87    23714.05    715.47 o 
   8   8  16    21512.92    23289.08    864.48 o 
  -7   9  16    22049.99    22751.93   1494.51 o 
  -5   9  16     8752.62     8967.44    523.88 o 
  -3   9  16    14851.42    14002.37    654.84 o 
  -1   9  16    10512.14    10697.46    570.95 o 
   1   9  16    13203.41    13563.11    462.85 o 
   3   9  16    15453.81    15828.56    757.56 o 
   5   9  16     9561.60     8782.19    627.36 o 
   7   9  16    21676.18    21770.68    611.70 o 
 -10  10  16     4461.32     5569.09   3091.67 o 
  -8  10  16     7776.30    11901.64   1905.62 o 
  -6  10  16    47702.21    44765.94    783.77 o 
  -4  10  16     1718.59     2012.56    386.45 o 
  -2  10  16    14239.66    13456.53    399.76 o 
   0  10  16      540.22      928.92    370.09 o 
   2  10  16    15669.00    14544.56    252.97 o 
   4  10  16     1781.19     3019.07    668.48 o 
   6  10  16    49301.73    45903.96    644.60 o 
   8  10  16     6744.50     8463.48    663.89 o 
  10  10  16     5348.95     5107.96    593.07 o 
  -9  11  16    12934.35    13731.91   1082.94 o 
  -7  11  16     4755.02     6579.51    949.45 o 
  -5  11  16    10337.22     9819.94    688.48 o 
  -3  11  16     5797.67     7334.85    741.82 o 
  -1  11  16     7731.48    10196.92   1385.77 o 
   1  11  16     6660.99     7765.39    855.11 o 
   3  11  16     4205.84     4418.27   1221.00 o 
   5  11  16    10822.36     9870.31    901.74 o 
   7  11  16     4636.19     4428.44    700.35 o 
   9  11  16    11706.16    10889.80   1095.51 o 
 -12  12  16    18227.27    17447.26   4314.46 o 
 -10  12  16    24106.25    22926.39   1625.85 o 
  -8  12  16    30304.93    29757.18    860.77 o 
  -6  12  16    43332.36    42012.63   1013.71 o 
  -4  12  16     5601.84     6199.44    565.13 o 
  -2  12  16    27767.46    28617.38   1602.68 o 
   0  12  16     8527.58     8849.39    611.67 o 
   2  12  16    25440.54    24805.12    680.41 o 
   4  12  16     6296.95     7224.33    717.40 o 
   6  12  16    39317.51    37954.30    571.05 o 
   8  12  16    31701.94    31307.97    515.37 o 
  10  12  16    24856.71    23162.04    253.68 o 
  12  12  16    17002.68    15890.66    380.29 o 
 -11  13  16     1653.59     2950.23   1746.94 o 
  -9  13  16     5925.38     6528.54    422.21 o 
  -7  13  16     8232.21     9980.33   1957.16 o 
  -5  13  16      769.67      930.97    901.48 o 
  -3  13  16     6750.50     6347.52    548.97 o 
  -1  13  16     3794.06     4415.30   1344.50 o 
   1  13  16     3774.82     6980.73   1374.33 o 
   3  13  16     6646.26     7227.07    501.75 o 
   5  13  16      737.33      958.66   1498.38 o 
   7  13  16     9250.97    10778.83    987.89 o 
   9  13  16     6647.04     7221.80    795.16 o 
  11  13  16     1678.76     2357.14    651.80 o 
 -10  14  16     2400.37     2774.27    375.98 o 
  -8  14  16       88.70     1288.37    949.20 o 
  -6  14  16     7975.34     7991.89   2396.97 o 
  -4  14  16      945.63     1232.73    907.00 o 
  -2  14  16       23.43      312.86    780.33 o 
   0  14  16     2160.75     2017.90    434.11 o 
   2  14  16       46.81      113.82     70.14 o 
   4  14  16      827.59     2107.89    642.45 o 
   6  14  16     7805.84     7103.37    362.47 o 
   8  14  16      225.71     1782.01    727.92 o 
  10  14  16     1974.44     2649.93    482.88 o 
  -9  15  16     1640.32     2400.48   1555.64 o 
  -7  15  16     2937.93     2662.32    549.48 o 
  -5  15  16     1589.40     2697.12   2049.59 o 
  -3  15  16       96.26      747.40   1184.93 o 
  -1  15  16     4921.12     7552.84   1004.89 o 
   1  15  16     4603.91     5885.48   2060.26 o 
   3  15  16       71.57      234.40   1231.74 o 
   5  15  16     1645.95     2536.56    979.20 o 
   7  15  16     2288.46     2676.28   2164.36 o 
   9  15  16     1576.58     2086.41   1213.52 o 
  -8  16  16     7580.71     6794.95    250.52 o 
  -6  16  16     6548.70     6872.73    834.92 o 
  -4  16  16      544.86     1119.90    842.45 o 
  -2  16  16     7380.05     6566.86    577.78 o 
   0  16  16     1104.23      615.27    597.83 o 
   2  16  16     7909.06     7249.88   2127.10 o 
   4  16  16      327.42     1021.56   1561.07 o 
   6  16  16     6411.55     6815.48   1455.45 o 
   8  16  16     7041.08     6754.07   1168.66 o 
  -5  17  16     2821.56     2981.51   1001.01 o 
  -3  17  16      447.59     1122.42    872.87 o 
  -1  17  16      417.03      821.56    434.99 o 
   1  17  16      578.41      573.23    172.26 o 
   3  17  16      589.39     1381.31    928.97 o 
   5  17  16     2991.54     4091.00   2693.66 o 
  -2  18  16      279.12      660.98   1663.79 o 
   0  18  16     1303.96     1331.47    221.73 o 
   2  18  16      193.99      673.17    314.92 o 
   0   1  17    32723.08    29810.83    452.30 o 
  -1   2  17     1517.62     1611.34    241.25 o 
   1   2  17     1059.41      969.71    199.02 o 
  -2   3  17     9640.04    10132.00   1079.55 o 
   0   3  17    23169.37    26245.24    669.76 o 
   2   3  17     9660.39    10986.06    491.80 o 
  -3   4  17    66997.63    65168.40    579.06 o 
  -1   4  17     8106.00     7831.00    651.05 o 
   1   4  17     6108.90     7389.59    586.12 o 
   3   4  17    70110.88    68508.12    956.74 o 
  -4   5  17     5421.51     7640.45   1618.54 o 
  -2   5  17     5316.67     5656.31    406.79 o 
   0   5  17     1844.36     4559.20    748.88 o 
   2   5  17     6645.31     7071.96    319.75 o 
   4   5  17     4564.54     5293.98    906.64 o 
  -5   6  17     4315.99     5115.64    452.24 o 
  -3   6  17    33817.14    34495.37    956.20 o 
  -1   6  17    17738.71    17654.12    856.22 o 
   1   6  17    17179.37    18229.51    965.23 o 
   3   6  17    28235.21    28699.10    786.20 o 
   5   6  17     3722.42     5895.59    920.99 o 
  -6   7  17    16892.93    17460.52   1215.57 o 
  -4   7  17    11809.06    11655.19    547.15 o 
  -2   7  17    28787.23    28405.40    801.25 o 
   0   7  17    14724.15    12538.93   1039.86 o 
   2   7  17    28017.49    27071.38    624.37 o 
   4   7  17    14350.79    13753.52    906.52 o 
   6   7  17    17016.49    15842.37    990.16 o 
  -7   8  17    11806.25    15443.31   2314.56 o 
  -5   8  17     3513.22     4254.49    578.30 o 
  -3   8  17    95485.72    89274.46   1398.47 o 
  -1   8  17     9049.56     9886.89    623.92 o 
   1   8  17    10255.44    11355.21    478.70 o 
   3   8  17    98541.91    91896.66    740.40 o 
   5   8  17     3993.29     4731.09    883.75 o 
   7   8  17    13303.21    15936.63   1117.91 o 
  -8   9  17     9454.89    10694.12   1421.26 o 
  -6   9  17     2959.64     3345.33   1050.38 o 
  -4   9  17     7352.04     6347.49    174.87 o 
  -2   9  17     3078.06     6941.39   1507.01 o 
   0   9  17     4444.93     4939.38    468.51 o 
   2   9  17     3400.22     3741.17    617.67 o 
   4   9  17     8059.28     9039.99    903.22 o 
   6   9  17     2035.03     3011.65   1034.75 o 
   8   9  17     8223.07    10015.70    705.24 o 
  -9  10  17     4986.48     5036.35   1009.18 o 
  -7  10  17    21980.93    20873.28   1084.35 o 
  -5  10  17     9857.18     9850.83    797.68 o 
  -3  10  17    11724.54    12362.97    259.52 o 
  -1  10  17    36783.67    34195.96    636.81 o 
   1  10  17    34461.14    33593.96    979.37 o 
   3  10  17    14757.42    15997.08   1308.51 o 
   5  10  17     9353.45     9436.17    615.69 o 
   7  10  17    23364.98    22171.65    184.16 o 
   9  10  17     4356.22     4378.91    519.95 o 
 -10  11  17     9196.23    10102.45    509.87 o 
  -8  11  17     6744.06     7548.70   1131.29 o 
  -6  11  17     1548.89     1549.80   1268.73 o 
  -4  11  17      931.97     3402.97   1208.98 o 
  -2  11  17    11445.83    10955.44    886.03 o 
   0  11  17      202.10      238.71    605.77 o 
   2  11  17    11547.20    11345.33   1069.73 o 
   4  11  17     1370.88     3429.19    673.06 o 
   6  11  17     1205.90     1956.82   1035.75 o 
   8  11  17     6133.38     6320.61    264.36 o 
  10  11  17     9075.79     9678.03    744.10 o 
 -11  12  17     1001.89     1088.77   1644.93 o 
  -9  12  17     1615.28     1640.06    396.19 o 
  -7  12  17     1313.43     1595.93    744.05 o 
  -5  12  17      981.23     1909.54   1224.65 o 
  -3  12  17    36374.79    35463.88   1062.67 o 
  -1  12  17     7513.18     7116.15   1656.42 o 
   1  12  17     8742.28     8094.49    149.32 o 
   3  12  17    35259.36    34037.50    263.23 o 
   5  12  17      995.78     1601.73    252.12 o 
   7  12  17      774.69     1376.14    539.09 o 
   9  12  17     1620.74     2091.62    755.68 o 
  11  12  17      897.27     1059.52   1401.56 o 
 -12  13  17      322.49      381.63   1594.24 o 
 -10  13  17     5287.53     8214.35   2210.31 o 
  -8  13  17     1311.02     1354.78     86.64 o 
  -6  13  17     6344.40     6737.60    395.31 o 
  -4  13  17     1020.91     1934.66    424.06 o 
  -2  13  17     7631.14     7443.99   1121.82 o 
   0  13  17     6512.54     6355.19    436.09 o 
   2  13  17     7108.98     6825.95    713.58 o 
   4  13  17     1116.30     1822.86   1098.30 o 
   6  13  17     5305.33     5557.05    765.63 o 
   8  13  17     1762.65     1943.78    673.44 o 
  10  13  17     6384.93     6088.44    325.83 o 
  12  13  17      242.24      409.47    775.02 o 
 -11  14  17      840.75      954.68    247.35 o 
  -9  14  17      169.90      140.46    481.01 o 
  -7  14  17     5776.17     5713.78    836.67 o 
  -5  14  17     3317.99     3359.66    325.51 o 
  -3  14  17     6566.13     6421.50   1250.59 o 
  -1  14  17    11317.17    10719.02    555.85 o 
   1  14  17    11360.74    13334.57   1663.79 o 
   3  14  17     5376.27     4911.55    368.73 o 
   5  14  17     3612.03     3536.40    835.90 o 
   7  14  17     5709.24     4904.30    418.36 o 
   9  14  17      160.35      125.04     92.28 o 
  11  14  17      792.18      911.73    374.83 o 
 -10  15  17    10307.63     9638.60    710.57 o 
  -8  15  17      801.84      692.59   1662.65 o 
  -6  15  17     2580.95     3272.37   1586.10 o 
  -4  15  17     1185.61     1665.56   1438.16 o 
  -2  15  17     2021.25     3210.99   1171.18 o 
   0  15  17       77.65     3021.62   1568.44 o 
   2  15  17     2285.97     3143.63    950.37 o 
   4  15  17     1657.55     2046.62    778.83 o 
   6  15  17     1996.64     2016.29    417.60 o 
   8  15  17      697.82     1056.69   1789.35 o 
  10  15  17     9748.55     9029.07     95.78 o 
  -7  16  17     1473.51     1738.53    429.54 o 
  -5  16  17     5559.22     5348.47    246.42 o 
  -3  16  17     4277.12     4690.54    937.73 o 
  -1  16  17     3960.67     4354.25   1470.53 o 
   1  16  17     3400.33     3172.75    745.72 o 
   3  16  17     5030.59     5036.08    655.56 o 
   5  16  17     5663.23     5832.44   1322.15 o 
   7  16  17     1419.22     2316.07   1485.53 o 
  -6  17  17      930.92      968.06    695.24 o 
  -4  17  17     1159.08     1858.00    753.68 o 
  -2  17  17      179.60      906.21   1277.87 o 
   0  17  17       27.04      126.12   1883.08 o 
   2  17  17      116.37      371.28   1430.36 o 
   4  17  17     1124.97     1397.83    507.88 o 
   6  17  17      926.57     1586.04   1205.13 o 
  -1  18  17     1279.42     1122.46    174.28 o 
   1  18  17     1541.89     1788.98    399.69 o 
  -1   1  18    94474.31    94033.10   1537.72 o 
   1   1  18   109169.59   108805.22   1820.65 o 
   0   2  18    65398.53    59968.57   1692.15 o 
  -3   3  18     9443.90     8244.64    723.83 o 
  -1   3  18    36010.07    34262.15    600.92 o 
   1   3  18    36951.67    36238.35    608.98 o 
   3   3  18     9191.09     9033.12    742.17 o 
  -2   4  18     7535.34     8829.81    716.41 o 
   0   4  18     2907.86     3538.90    936.43 o 
   2   4  18     8892.94     9428.02    748.63 o 
  -5   5  18    53918.38    56022.34   2328.38 o 
  -3   5  18    58743.48    53734.57    577.70 o 
  -1   5  18    69238.85    70045.34   1885.01 o 
   1   5  18    66863.87    65956.84   1661.99 o 
   3   5  18    59385.57    54170.49    919.83 o 
   5   5  18    48345.18    47597.88   1388.29 o 
  -4   6  18     1390.96     1722.08    377.27 o 
  -2   6  18    31054.60    35787.91   1649.99 o 
   0   6  18    10303.40    12628.91    823.96 o 
   2   6  18    29249.12    27722.94   1966.87 o 
   4   6  18     1416.03     2623.96    657.77 o 
  -7   7  18    42286.98    39606.21   2461.13 o 
  -5   7  18     7102.27     6784.58    458.12 o 
  -3   7  18    20082.98    20547.51   1041.36 o 
  -1   7  18    19914.14    18671.89    759.87 o 
   1   7  18    20259.43    18786.46    379.62 o 
   3   7  18    18868.24    18622.38    458.56 o 
   5   7  18     6744.91     6044.96    216.51 o 
   7   7  18    47075.79    43406.07     67.67 o 
  -6   8  18     5454.55     8930.05   2288.07 o 
  -4   8  18    22406.56    21750.32    844.89 o 
  -2   8  18    10973.04    13104.58   1214.29 o 
   0   8  18    13926.28    13137.18    865.18 o 
   2   8  18    10108.42    10825.68    848.03 o 
   4   8  18    23096.38    20791.03    263.08 o 
   6   8  18     4869.56     5936.88    636.96 o 
  -9   9  18     2077.89     4859.50   2697.27 o 
  -7   9  18    11014.10    11396.23   1990.22 o 
  -5   9  18     6063.42     6840.09    707.14 o 
  -3   9  18     4264.37     5255.56   1102.62 o 
  -1   9  18     1829.40     4119.74    611.79 o 
   1   9  18     1383.14     3761.69    619.71 o 
   3   9  18     4155.66     7602.28   1262.24 o 
   5   9  18     5884.22     8158.36    870.31 o 
   7   9  18     8867.17     8938.81    533.71 o 
   9   9  18     1979.34     3746.43    895.36 o 
  -8  10  18     1872.12     2023.78   1561.19 o 
  -6  10  18     4839.76     5665.10    580.02 o 
  -4  10  18     8615.58     8179.47    935.30 o 
  -2  10  18     1710.59     2110.82    867.08 o 
   0  10  18    12292.03    12234.11    708.41 o 
   2  10  18      920.02      978.57   1003.98 o 
   4  10  18     8545.83     8659.05    721.01 o 
   6  10  18     5613.34     5348.82    624.73 o 
   8  10  18     1567.60     2252.11   1015.29 o 
 -11  11  18     9779.98     9268.27    306.13 o 
  -9  11  18     5759.72     6250.94   1693.17 o 
  -7  11  18    11830.77     9913.32    751.77 o 
  -5  11  18     7174.33     7744.12    961.15 o 
  -3  11  18      594.97     3095.21   1611.47 o 
  -1  11  18    12379.88    11782.85    571.56 o 
   1  11  18    11743.18    12337.25    686.08 o 
   3  11  18      846.24     3963.15    832.83 o 
   5  11  18     6607.80     9020.86   1870.78 o 
   7  11  18    12708.97    10699.41    436.39 o 
   9  11  18     6465.80     6752.02   1312.35 o 
  11  11  18     7295.76     6985.92    249.95 o 
 -10  12  18     3509.74     3247.07    855.36 o 
  -8  12  18     2149.86     2211.57    440.02 o 
  -6  12  18     3086.24     2593.82    142.23 o 
  -4  12  18     6330.78     6601.08   1305.48 o 
  -2  12  18     1474.50     2136.09   1066.71 o 
   0  12  18     1306.56     4026.09   1979.67 o 
   2  12  18     1603.10     2496.08   1793.44 o 
   4  12  18     6761.89     7614.80   1128.23 o 
   6  12  18     3312.55     3182.92    369.16 o 
   8  12  18     1487.43     1260.88    241.20 o 
  10  12  18     3294.89     3299.95   1365.15 o 
 -11  13  18     2205.75     2347.02   2241.58 o 
  -9  13  18     2521.40     3007.45   1073.96 o 
  -7  13  18     9946.02     8713.93   1123.72 o 
  -5  13  18    10249.93     9631.54   1166.93 o 
  -3  13  18     2273.18     3921.43   1089.27 o 
  -1  13  18    12089.06    13782.79   1282.82 o 
   1  13  18    11058.68    10039.89    598.43 o 
   3  13  18     2035.56     2856.18    956.77 o 
   5  13  18     9994.51     9868.80    889.55 o 
   7  13  18    10361.33     9085.96   2142.12 o 
   9  13  18     2020.09     1885.70    411.11 o 
  11  13  18     2859.74     2972.34   1062.21 o 
 -10  14  18     2401.91     2440.91    315.69 o 
  -8  14  18      583.46      557.97    775.73 o 
  -6  14  18     2026.78     2349.73    777.45 o 
  -4  14  18     1542.21     2184.06   1168.85 o 
  -2  14  18      344.18      703.77    366.88 o 
   0  14  18      257.83      418.98    795.44 o 
   2  14  18      420.56     1195.47    711.84 o 
   4  14  18     1418.65     1296.60    147.87 o 
   6  14  18     2096.19     2495.65    893.55 o 
   8  14  18      906.08      867.29    186.93 o 
  10  14  18     2292.38     2333.34    627.87 o 
  -9  15  18     1058.71     2087.39   1470.85 o 
  -7  15  18      119.76      359.34    205.24 o 
  -5  15  18     1778.11     2364.81   1036.06 o 
  -3  15  18      637.23     1508.68   1717.28 o 
  -1  15  18      271.94      504.02    386.08 o 
   1  15  18      178.14      640.07    883.41 o 
   3  15  18      724.00     1404.22   2208.44 o 
   5  15  18     1934.50     2235.76    461.30 o 
   7  15  18      178.93      933.42    676.82 o 
   9  15  18      849.68     1468.71   1222.14 o 
  -6  16  18       99.74      334.12    573.89 o 
  -4  16  18     4990.41     5953.56    822.97 o 
  -2  16  18     1075.99     1764.10   1775.86 o 
   0  16  18     3067.10     2936.82   1399.16 o 
   2  16  18     1046.45     1584.44    805.80 o 
   4  16  18     4612.65     8960.26   2747.67 o 
   6  16  18      162.56      770.46    654.57 o 
  -5  17  18     6555.01     5846.83   1422.69 o 
  -3  17  18      193.14      308.45    241.70 o 
  -1  17  18     8729.91     8411.77    949.65 o 
   1  17  18     9287.74     9322.75   1816.63 o 
   3  17  18      281.94      303.17    127.27 o 
   5  17  18     6058.62     6046.77   2727.28 o 
   0   1  19     1273.98     1455.24    189.15 o 
  -1   2  19    22178.16    22451.92    675.96 o 
   1   2  19    24369.45    26720.84   1845.89 o 
  -2   3  19    24159.51    24315.74    408.06 o 
   0   3  19    34617.83    32479.25   1821.87 o 
   2   3  19    26792.31    28091.62    848.55 o 
  -3   4  19    34048.44    35639.51    874.30 o 
  -1   4  19    21543.01    20625.35    743.52 o 
   1   4  19    23950.77    23916.14   1140.68 o 
   3   4  19    31264.03    31967.74    834.81 o 
  -4   5  19    15655.39    18201.30   1200.52 o 
  -2   5  19    48850.61    46144.04    901.75 o 
   0   5  19     2111.40     3720.77    731.12 o 
   2   5  19    48165.26    44928.89    756.03 o 
   4   5  19    13824.54    16740.90   1321.58 o 
  -5   6  19     7500.97     7385.66    708.60 o 
  -3   6  19     4397.97     4818.13    777.58 o 
  -1   6  19    14776.10    14570.56    394.53 o 
   1   6  19    14891.18    14164.48    406.78 o 
   3   6  19     4029.39     4654.99    263.95 o 
   5   6  19     8397.70     7563.93    105.94 o 
  -6   7  19     4180.44     4065.44    617.43 o 
  -4   7  19     8622.98     8108.40    256.11 o 
  -2   7  19     1633.56     3542.20    970.45 o 
   0   7  19      767.61     2498.32    682.11 o 
   2   7  19     1933.31     1914.75    236.07 o 
   4   7  19     9107.36     8320.44    311.81 o 
   6   7  19     4053.35     5449.64    699.73 o 
  -7   8  19     6580.05     8547.26   2080.73 o 
  -5   8  19    30941.25    30530.97    799.59 o 
  -3   8  19     5237.59     6319.37   1186.43 o 
  -1   8  19    10568.59    10745.48    416.68 o 
   1   8  19    10805.30    12625.96    848.47 o 
   3   8  19     6537.98     7778.47    716.11 o 
   5   8  19    29025.26    27301.78    894.37 o 
   7   8  19     7495.36     8165.78    701.18 o 
  -8   9  19     6475.43     7220.49   2267.29 o 
  -6   9  19     2768.41     3114.68   1136.56 o 
  -4   9  19    42962.29    41183.96    772.33 o 
  -2   9  19    28173.40    27272.66   1625.43 o 
   0   9  19    32770.90    30042.62   1056.88 o 
   2   9  19    23116.74    22686.28   1370.32 o 
   4   9  19    44026.74    41605.02   1525.04 o 
   6   9  19     3132.62     6002.84   1302.44 o 
   8   9  19     5955.50     5928.54    143.56 o 
  -9  10  19       34.29      152.81   1122.57 o 
  -7  10  19     7430.68    10038.33   1016.09 o 
  -5  10  19     7593.75     7795.29    684.69 o 
  -3  10  19     5058.09     5285.46    301.79 o 
  -1  10  19    12358.65    11849.47    285.35 o 
   1  10  19    13222.83    12385.41    985.23 o 
   3  10  19     6156.60     6198.91    318.60 o 
   5  10  19     7402.79     8371.72   1853.31 o 
   7  10  19     6391.57     7290.06    289.38 o 
   9  10  19       88.90      495.36   1033.40 o 
 -10  11  19      206.19      825.63    969.69 o 
  -8  11  19       61.23      493.50    409.62 o 
  -6  11  19     4524.56     4599.88    374.46 o 
  -4  11  19     5815.11     5262.18     76.44 o 
  -2  11  19     9560.75     8869.49   1669.84 o 
   0  11  19      610.21     1056.92   1428.57 o 
   2  11  19    11242.15     9990.75    215.51 o 
   4  11  19     5476.69     5749.75    909.91 o 
   6  11  19     4960.79     5617.74    728.50 o 
   8  11  19       48.78      955.30   1678.95 o 
  10  11  19      158.35      955.25   1614.27 o 
 -11  12  19     1586.28     3018.00   2671.21 o 
  -9  12  19     1971.14     3303.34   1107.57 o 
  -7  12  19     1566.32     1771.42   1815.33 o 
  -5  12  19      706.05      458.39    202.80 o 
  -3  12  19     3642.14     3758.69    479.46 o 
  -1  12  19      693.28      961.05    568.94 o 
   1  12  19      798.08     1248.71   1173.49 o 
   3  12  19     3427.26     3805.13    986.31 o 
   5  12  19      368.65      229.44    122.49 o 
   7  12  19     1482.35     1475.15    220.66 o 
   9  12  19     1868.65     1931.91    702.65 o 
  11  12  19     1597.73     1901.06    263.21 o 
 -10  13  19      335.24      591.87   2979.25 o 
  -8  13  19      400.10      812.35   1700.60 o 
  -6  13  19      644.17     1402.31    688.93 o 
  -4  13  19     8923.67     9278.45   1131.00 o 
  -2  13  19     8407.35     9160.77   1060.77 o 
   0  13  19     6786.31     6163.49   1465.77 o 
   2  13  19     7409.56     7819.36    577.77 o 
   4  13  19    10016.25     9838.19   1036.92 o 
   6  13  19      944.91     1409.38    879.95 o 
   8  13  19      305.46      329.40    275.03 o 
  10  13  19      304.17      690.05   1476.52 o 
  -9  14  19     2380.30     2501.35    949.50 o 
  -7  14  19     1059.39     1084.12    722.55 o 
  -5  14  19    12761.12    12354.38    508.40 o 
  -3  14  19     3066.51     3430.38    973.95 o 
  -1  14  19    17038.20    15529.74    612.19 o 
   1  14  19    18555.25    16826.97    397.09 o 
   3  14  19     2917.41     3383.33    825.34 o 
   5  14  19    11649.49    11338.67    186.88 o 
   7  14  19     1315.20     1848.07   1128.98 o 
   9  14  19     2637.29     3594.41   2583.33 o 
  -8  15  19     1401.53     1477.93    241.77 o 
  -6  15  19     1364.13     1330.03    728.98 o 
  -4  15  19     4592.21     4778.08    708.09 o 
  -2  15  19     1108.12     1694.12    558.34 o 
   0  15  19     8017.97     8041.27    583.03 o 
   2  15  19     1779.29     2470.43    824.37 o 
   4  15  19     4259.28     4652.45   1195.12 o 
   6  15  19     1175.25     1285.25   1077.88 o 
   8  15  19     1252.31     1082.32   1134.92 o 
  -7  16  19     1295.45     1488.03    577.57 o 
  -5  16  19      504.24     2107.46    763.56 o 
  -3  16  19     3239.64     3413.33    550.97 o 
  -1  16  19      260.84      534.35   1246.22 o 
   1  16  19      114.42      469.29    327.00 o 
   3  16  19     3128.77     3085.72    948.70 o 
   5  16  19      416.80      924.91    906.04 o 
   7  16  19     1237.73     1193.65     56.74 o 
  -4  17  19     3096.08     3775.40   2266.26 o 
  -2  17  19     1113.00     1737.39    874.21 o 
   0  17  19     1140.17      824.90    284.31 o 
   2  17  19     1527.92     1610.75   1740.46 o 
   4  17  19     3280.11     3452.09   2051.61 o 
   0   0  20   252197.69   239112.58   2694.39 o 
  -2   2  20     3503.88     5036.51    754.09 o 
   0   2  20    43816.75    42309.14    936.49 o 
   2   2  20     2967.49     4761.49   1221.92 o 
  -1   3  20    33478.90    34440.48   1321.75 o 
   1   3  20    36460.64    36646.48   2430.95 o 
  -4   4  20    22387.65    20653.18   1067.56 o 
  -2   4  20    26244.13    24794.65    300.89 o 
   0   4  20    86128.66    79514.63    666.92 o 
   2   4  20    27480.08    26492.70    621.27 o 
   4   4  20    18515.34    17807.03   1337.25 o 
  -3   5  20    16859.90    15916.57    871.13 o 
  -1   5  20    20572.21    21098.15    697.76 o 
   1   5  20    21901.00    20344.14    459.13 o 
   3   5  20    14250.13    15043.46   1267.30 o 
  -6   6  20    29845.94    28476.79   1553.39 o 
  -4   6  20    12573.38    14679.05   1230.70 o 
  -2   6  20    14384.09    14326.49   1045.30 o 
   0   6  20    54521.88    50515.26    409.62 o 
   2   6  20    12756.65    12377.83    903.27 o 
   4   6  20    14748.71    14159.29   1300.12 o 
   6   6  20    31098.30    28503.00    553.70 o 
  -5   7  20     7762.03     9757.71   1124.37 o 
  -3   7  20     3141.12     3886.80   1246.86 o 
  -1   7  20     9305.59     9533.75    837.53 o 
   1   7  20     9821.85     9233.55    911.59 o 
   3   7  20     2656.85     3044.12    623.44 o 
   5   7  20     7642.00     6857.45    209.67 o 
  -8   8  20    10069.75     9526.48    869.05 o 
  -6   8  20     4340.15     4167.29    321.79 o 
  -4   8  20     1088.55     4230.44   1281.57 o 
  -2   8  20    18346.52    17510.19    654.71 o 
   0   8  20     1578.80     1818.63    354.50 o 
   2   8  20    16427.71    14963.75   1185.14 o 
   4   8  20     1322.88     4111.97   1135.10 o 
   6   8  20     4910.62     4703.62    237.29 o 
   8   8  20     8496.31     9282.15    976.73 o 
  -7   9  20      514.53     1030.76    817.36 o 
  -5   9  20     2833.20     3116.38   2054.99 o 
  -3   9  20     4192.90     4247.69    684.16 o 
  -1   9  20     5674.74     9442.87   2037.69 o 
   1   9  20     5977.22     7477.01    894.94 o 
   3   9  20     3813.92     3595.00    389.48 o 
   5   9  20     2704.09     2669.52    231.87 o 
   7   9  20      532.50     2258.22   1324.92 o 
 -10  10  20     3297.98     2688.47    292.81 o 
  -8  10  20      538.13     1552.28    322.29 o 
  -6  10  20    10735.38     9785.05    698.33 o 
  -4  10  20     2619.91     6034.27   1483.60 o 
  -2  10  20     3046.62     5337.36    848.25 o 
   0  10  20     2126.24     2860.27    713.69 o 
   2  10  20     2041.55     2665.65    474.06 o 
   4  10  20     2488.65     2313.76    437.29 o 
   6  10  20     9885.06     9581.80   1307.55 o 
   8  10  20      552.68     2932.96   1042.23 o 
  10  10  20     4508.57     3942.13   1392.67 o 
  -9  11  20     1811.39     1761.92    316.15 o 
  -7  11  20      409.76      387.76    701.68 o 
  -5  11  20     6921.75     8035.21   1362.61 o 
  -3  11  20      306.65      671.05   1443.53 o 
  -1  11  20     3979.09     3685.95    259.75 o 
   1  11  20     4773.10     5522.92    604.62 o 
   3  11  20      294.97      691.77    989.93 o 
   5  11  20     7199.56     7399.51    548.89 o 
   7  11  20      350.59      353.05     41.37 o 
   9  11  20     1783.02     1659.68    237.59 o 
 -12  12  20      308.02      430.97   3954.52 o 
 -10  12  20     6083.07     6469.23   1596.22 o 
  -8  12  20     3736.14     4532.37   2766.96 o 
  -6  12  20     6719.99     6696.83    954.71 o 
  -4  12  20     4440.30     5417.72    710.46 o 
  -2  12  20     6096.75     5576.22    244.74 o 
   0  12  20     8198.24     7734.64    919.46 o 
   2  12  20     5928.55     5755.16    365.77 o 
   4  12  20     4130.90     6185.34    762.16 o 
   6  12  20     7445.47     6451.68   1114.92 o 
   8  12  20     4098.98     4894.13   1529.67 o 
  10  12  20     4981.78     5535.05   1693.15 o 
  12  12  20      388.96      622.55    386.93 o 
 -11  13  20      969.32     1112.38   2957.29 o 
  -9  13  20      231.10      885.49    584.09 o 
  -7  13  20      955.73     1270.10    506.39 o 
  -5  13  20      513.06      588.92   1522.58 o 
  -3  13  20     6859.44     6049.90    979.30 o 
  -1  13  20     4027.69     5113.38    659.30 o 
   1  13  20     3749.21     4579.20    567.18 o 
   3  13  20     7584.33     8324.48    613.71 o 
   5  13  20      421.69      348.29    316.93 o 
   7  13  20      849.38      938.82    413.59 o 
   9  13  20      287.21      863.97   1579.76 o 
  11  13  20     1006.45     1517.09   1070.05 o 
  -8  14  20      331.04      915.65    907.36 o 
  -6  14  20     6650.13     6079.17    368.10 o 
  -4  14  20     4025.89     3608.69   2260.67 o 
  -2  14  20     1915.58     2063.64    361.72 o 
   0  14  20    17939.06    16587.93    284.09 o 
   2  14  20     2017.38     2409.22    738.69 o 
   4  14  20     4251.36     4077.56    925.47 o 
   6  14  20     6560.22     5749.07   1134.97 o 
   8  14  20      212.45      404.59    592.47 o 
  -7  15  20        5.57       20.96     61.47 o 
  -5  15  20     3890.69     4148.45    710.79 o 
  -3  15  20     2172.63     2116.89    768.44 o 
  -1  15  20     2332.84     2594.75    736.44 o 
   1  15  20     1863.06     2040.72   1410.44 o 
   3  15  20     1906.42     2137.66   1326.99 o 
   5  15  20     3051.10     3247.37    541.61 o 
   7  15  20        4.63      164.08    681.42 o 
  -6  16  20     5123.36     4588.26   1327.65 o 
  -4  16  20     1333.74     1578.62   1350.27 o 
  -2  16  20     1781.99     2448.92   1154.42 o 
   0  16  20     3380.33     3556.31    219.91 o 
   2  16  20     1760.74     2029.78    251.59 o 
   4  16  20     1418.73     1657.19    404.28 o 
   6  16  20     4856.91     4224.58    358.35 o 
  -1  17  20      671.37      990.92    258.19 o 
   1  17  20      707.79      836.54    804.01 o 
   0   1  21     2065.20     2863.62    500.65 o 
  -1   2  21     8194.12     8493.76    298.00 o 
   1   2  21     8623.35     9256.75    678.65 o 
  -2   3  21    25681.79    24690.04    472.92 o 
   0   3  21      456.49     4008.21   1037.33 o 
   2   3  21    28749.26    27845.07    538.12 o 
  -3   4  21     5436.67     6120.83    800.01 o 
  -1   4  21    32019.74    31041.85    539.73 o 
   1   4  21    33695.65    32410.44    409.21 o 
   3   4  21     5893.80     7341.60   1168.86 o 
  -4   5  21    12890.89    12750.05   1137.33 o 
  -2   5  21     8903.18    10067.41    383.46 o 
   0   5  21    23696.10    23096.37    765.93 o 
   2   5  21     9590.46    10911.55   1087.87 o 
   4   5  21    11189.62    10260.77    433.09 o 
  -5   6  21     3826.68     4027.27   1002.85 o 
  -3   6  21     9660.82    10007.14   1424.20 o 
  -1   6  21     2697.69     2979.59    982.65 o 
   1   6  21     3347.95     3381.25    530.52 o 
   3   6  21     9321.15     9227.46    421.83 o 
   5   6  21     4492.65     4564.35    375.74 o 
  -6   7  21    14821.49    14221.40    465.03 o 
  -4   7  21     3732.36     4347.55    997.86 o 
  -2   7  21    12658.77    12624.35   1110.62 o 
   0   7  21     1767.73     2328.59    639.91 o 
   2   7  21    12379.03    12274.55    819.40 o 
   4   7  21     4744.35     5227.07   1306.42 o 
   6   7  21    14142.21    13282.04    460.96 o 
  -7   8  21     4973.87     5473.47   1080.87 o 
  -5   8  21     9050.08    10513.83    924.88 o 
  -3   8  21     3417.37     3750.06    815.30 o 
  -1   8  21     2105.29     2165.73    827.92 o 
   1   8  21     2156.99     2164.89    192.42 o 
   3   8  21     2542.81     2804.51    366.22 o 
   5   8  21     7710.69     9460.80   1471.91 o 
   7   8  21     5221.68     5251.91    194.71 o 
  -8   9  21     7892.02     8559.80    885.05 o 
  -6   9  21     5523.69     7155.39   1217.43 o 
  -4   9  21     8047.11     8497.62    786.69 o 
  -2   9  21    54708.91    50213.55    299.23 o 
   0   9  21    12381.75    13109.71   1689.80 o 
   2   9  21    52786.34    49037.71    675.61 o 
   4   9  21     8549.32     8561.60    370.35 o 
   6   9  21     5302.54     5756.75    597.92 o 
   8   9  21     7876.19     8742.25   1356.66 o 
  -9  10  21     2140.48     2386.45   1282.12 o 
  -7  10  21     2336.57     2245.32   1227.90 o 
  -5  10  21     2263.35     3997.64    789.34 o 
  -3  10  21      351.89      272.65    178.92 o 
  -1  10  21      142.40     1410.81   1660.24 o 
   1  10  21      263.78      633.77    683.94 o 
   3  10  21      612.78      939.14    952.14 o 
   5  10  21     2646.93     3027.13    409.00 o 
   7  10  21     1962.16     2113.08    547.75 o 
   9  10  21     2141.65     2253.53    494.51 o 
 -10  11  21      990.82     1789.83   1165.52 o 
  -8  11  21     2945.18     2962.95    271.89 o 
  -6  11  21     2265.15     2167.15    320.73 o 
  -4  11  21    12039.32    12238.83   1150.92 o 
  -2  11  21     9682.76     9708.63    356.62 o 
   0  11  21     3210.10     2252.34   1053.30 o 
   2  11  21    10104.06    10223.95    713.31 o 
   4  11  21    10766.76    10884.68    780.93 o 
   6  11  21     2442.66     3186.33    922.04 o 
   8  11  21     3177.81     3972.20   1321.70 o 
  10  11  21     1386.86     1383.68    299.98 o 
 -11  12  21      307.80      438.88   1955.20 o 
  -9  12  21      459.66      839.07    564.66 o 
  -7  12  21     3664.99     3704.32    948.93 o 
  -5  12  21     1538.29     1375.52    372.07 o 
  -3  12  21    16611.59    15284.20    186.00 o 
  -1  12  21     3579.14     3813.71    978.58 o 
   1  12  21     3660.69     3715.99    520.85 o 
   3  12  21    17360.95    16173.39    212.17 o 
   5  12  21     1624.11     1567.18    893.86 o 
   7  12  21     3496.82     3203.85    198.16 o 
   9  12  21      543.56      901.03    312.93 o 
  11  12  21      284.03      382.58    788.65 o 
 -10  13  21     3048.09     3201.88    814.28 o 
  -8  13  21     4019.40     3963.03   1839.33 o 
  -6  13  21     1460.47     1611.47    259.21 o 
  -4  13  21     2546.60     2278.35     73.85 o 
  -2  13  21     9662.45     9695.93    342.77 o 
   0  13  21     1652.75     1754.89     46.06 o 
   2  13  21     9051.56     9247.42    509.52 o 
   4  13  21     2746.52     2536.49   1355.62 o 
   6  13  21     1496.69     1665.38   1648.83 o 
   8  13  21     4170.72     4136.30   1060.99 o 
  10  13  21     2879.64     3365.05    679.91 o 
  -9  14  21     3535.62     3688.46    589.22 o 
  -7  14  21      812.95     1216.90    705.26 o 
  -5  14  21      136.04      315.10   1926.73 o 
  -3  14  21      919.50     1226.03    395.39 o 
  -1  14  21     1492.25     2299.58   1157.36 o 
   1  14  21     1310.74     1669.02    500.58 o 
   3  14  21      694.41     1053.11   1094.45 o 
   5  14  21      252.27      290.31    995.38 o 
   7  14  21     1047.35      985.94     93.86 o 
   9  14  21     3025.40     2962.56   1557.97 o 
  -6  15  21     1944.69     1950.48    352.10 o 
  -4  15  21     1922.28     2018.92    407.60 o 
  -2  15  21    11688.48    10567.14    876.13 o 
   0  15  21      403.65      549.76   1196.92 o 
   2  15  21    11454.17    10542.44   1011.90 o 
   4  15  21     1878.18     2783.34   1729.30 o 
   6  15  21     1647.82     1514.56    224.02 o 
  -3  16  21     3211.12     2670.25    647.72 o 
  -1  16  21      136.32      967.53   1613.06 o 
   1  16  21      118.47      240.89    146.75 o 
   3  16  21     3480.49     3517.33    856.29 o 
  -1   1  22    20014.46    18555.23   1184.46 o 
   1   1  22    21895.63    20420.68   1640.01 o 
   0   2  22     3912.55     4897.86   1401.57 o 
  -3   3  22     5015.29     4470.59    829.43 o 
  -1   3  22      673.99      650.05    554.24 o 
   1   3  22      982.75     1403.28   1270.91 o 
   3   3  22     4897.65     4320.86    578.51 o 
  -2   4  22    13264.47    12862.24    549.09 o 
   0   4  22    34689.68    32456.71    790.89 o 
   2   4  22    14934.28    14683.00    557.26 o 
  -5   5  22     7809.44     6667.71    592.70 o 
  -3   5  22     2416.06     2942.93   1194.38 o 
  -1   5  22     3372.86     4271.31   1612.81 o 
   1   5  22     3226.75     3587.53    908.45 o 
   3   5  22     2573.15     2562.34    212.07 o 
   5   5  22     7244.24     6526.12    930.43 o 
  -4   6  22    21043.70    19786.58    640.85 o 
  -2   6  22     4954.55     5778.81   1522.86 o 
   0   6  22     6452.69     8838.46   1237.88 o 
   2   6  22     4997.59     6192.52    896.63 o 
   4   6  22    22217.09    20612.42    587.86 o 
  -7   7  22    46691.73    46097.93   2920.53 o 
  -5   7  22    11425.63    10924.34   1510.10 o 
  -3   7  22     3649.86     3383.19    163.28 o 
  -1   7  22    20890.32    20374.50   1550.05 o 
   1   7  22    20120.44    19208.45    663.09 o 
   3   7  22     3352.48     3603.25    682.02 o 
   5   7  22    11947.22    11130.41    295.55 o 
   7   7  22    45849.40    44807.40   1263.99 o 
  -6   8  22     2043.78     5380.55   2724.85 o 
  -4   8  22     1467.75     2313.10   1257.49 o 
  -2   8  22     5998.20     8421.07   1908.73 o 
   0   8  22      208.81      376.78    873.44 o 
   2   8  22     5116.83     6324.17   2083.61 o 
   4   8  22      757.62      787.97    163.35 o 
   6   8  22     2011.24     2224.65    497.26 o 
  -9   9  22     4392.35     6301.29   4536.23 o 
  -7   9  22    11827.52    11214.92    364.98 o 
  -5   9  22     5551.24     5649.52    821.49 o 
  -3   9  22      681.86     1688.25   1060.52 o 
  -1   9  22     7978.66     7653.90   1049.40 o 
   1   9  22     7345.00     7083.77    835.98 o 
   3   9  22      924.83     2023.50    831.64 o 
   5   9  22     5653.82     4916.64    281.12 o 
   7   9  22    11340.23    11293.17    683.01 o 
   9   9  22     4812.65     5477.50    621.95 o 
  -8  10  22      444.91      489.72    377.39 o 
  -6  10  22     8918.29     9715.41    860.06 o 
  -4  10  22     3888.68     4763.81    900.72 o 
  -2  10  22     1814.06     3286.94    748.99 o 
   0  10  22       28.85      641.28    876.90 o 
   2  10  22     2485.43     3628.11    745.19 o 
   4  10  22     4511.41     5924.07   1878.39 o 
   6  10  22     8400.03     9810.69   1454.19 o 
   8  10  22      486.60      759.34    327.04 o 
 -11  11  22    26819.18    25166.87    388.35 o 
  -9  11  22     8796.04     9016.09   3052.50 o 
  -7  11  22    26767.19    27398.37    855.40 o 
  -5  11  22    10332.16    12703.41   1452.48 o 
  -3  11  22     4331.31     5556.45   1914.32 o 
  -1  11  22     5313.53     7173.58    754.32 o 
   1  11  22     5301.54     5274.02    363.93 o 
   3  11  22     4453.59     6174.39    731.75 o 
   5  11  22    10553.23    13647.36   1735.28 o 
   7  11  22    28532.90    29012.73    742.42 o 
   9  11  22     7574.40     7526.64   1535.59 o 
  11  11  22    27721.25    28531.76   2381.84 o 
 -10  12  22      747.60     1238.22   1403.22 o 
  -8  12  22     5703.33     7748.52   1883.80 o 
  -6  12  22      362.94     1342.47   1035.58 o 
  -4  12  22    10541.77    11017.89    857.95 o 
  -2  12  22     1428.04     2090.36    935.81 o 
   0  12  22     1552.72     1697.95   1027.90 o 
   2  12  22     1935.24     2145.53    646.14 o 
   4  12  22    10956.41    11209.47   1022.35 o 
   6  12  22      318.75      294.08    277.32 o 
   8  12  22     5339.03     8025.54   1437.86 o 
  10  12  22     1023.42     1239.69    933.58 o 
  -9  13  22     1768.84     2540.33   2214.51 o 
  -7  13  22    12850.73    12140.26   1520.54 o 
  -5  13  22     3836.25     4261.86    346.97 o 
  -3  13  22     5337.72     6611.67    864.36 o 
  -1  13  22     5119.40     8188.54   1290.24 o 
   1  13  22     4648.35     4718.86    432.58 o 
   3  13  22     5708.72     5488.33    540.62 o 
   5  13  22     3122.60     3827.11   1815.74 o 
   7  13  22    13149.04    13430.21   1519.66 o 
   9  13  22     1893.85     2406.82    571.34 o 
  -8  14  22     1905.61     2006.81    737.21 o 
  -6  14  22     3572.24     4585.24   1857.16 o 
  -4  14  22      372.18     1056.89   1152.22 o 
  -2  14  22     2585.20     2886.30    883.50 o 
   0  14  22      424.85      476.22    211.76 o 
   2  14  22     2941.06     3837.72   1630.15 o 
   4  14  22      335.37     1142.08    775.79 o 
   6  14  22     2864.00     3632.27   1739.90 o 
   8  14  22     1905.46     2039.84    737.67 o 
  -5  15  22     2707.62     2627.31    545.15 o 
  -3  15  22       65.21     1096.03   1664.74 o 
  -1  15  22     3959.73     3632.88    152.38 o 
   1  15  22     3944.71     3884.06   1070.71 o 
   3  15  22       48.31      787.08    944.23 o 
   5  15  22     2732.48     2778.48    878.50 o 
  -2  16  22      356.51      724.51    870.51 o 
   0  16  22      272.61      204.96     73.96 o 
   2  16  22      450.95      619.03   2374.69 o 
   0   1  23     4954.74     4917.85    714.81 o 
  -1   2  23     2332.71     2603.49   1039.60 o 
   1   2  23     2335.96     3772.55   1604.54 o 
  -2   3  23     9216.77    10100.62   1795.72 o 
   0   3  23     4256.35     4405.55    581.08 o 
   2   3  23     7450.88     7493.08    237.03 o 
  -3   4  23    16400.63    15542.81    951.73 o 
  -1   4  23     2175.68     1893.31   1017.56 o 
   1   4  23     1715.11     2146.27   1475.05 o 
   3   4  23    17323.04    16340.08    396.62 o 
  -4   5  23     6751.06     6623.49    308.09 o 
  -2   5  23    15933.55    15157.45    532.27 o 
   0   5  23       12.97      190.58    259.71 o 
   2   5  23    18149.95    17096.58    888.14 o 
   4   5  23     6519.04     6766.10   1068.78 o 
  -5   6  23     1017.93     1820.90    418.92 o 
  -3   6  23    19632.66    18931.47   1199.64 o 
  -1   6  23     7168.52     6723.95    399.62 o 
   1   6  23     6890.68     6565.19    219.11 o 
   3   6  23    20723.79    20055.18    734.07 o 
   5   6  23     1056.75     2556.94    542.98 o 
  -6   7  23     4301.04     6034.45   1246.03 o 
  -4   7  23     1904.90     2331.51    415.04 o 
  -2   7  23    16340.10    16349.14    229.26 o 
   0   7  23      709.10     1067.69    484.60 o 
   2   7  23    16441.74    16717.28    234.34 o 
   4   7  23     1977.61     2955.20   1171.65 o 
   6   7  23     3560.06     5132.46    649.69 o 
  -7   8  23     6540.87     6704.24   1048.03 o 
  -5   8  23     7599.52     8119.51    759.34 o 
  -3   8  23    10733.25    11041.37    965.95 o 
  -1   8  23     3265.48     3465.21   1318.09 o 
   1   8  23     3198.61     2921.02   1316.11 o 
   3   8  23     8330.40     9580.58    842.78 o 
   5   8  23     8490.46     8434.39    249.51 o 
   7   8  23     7691.39     7645.26    898.75 o 
  -8   9  23    14706.40    15355.55   1355.07 o 
  -6   9  23     2828.56     4879.50   1639.48 o 
  -4   9  23    10631.64    10866.76    870.75 o 
  -2   9  23    28104.82    26730.78    881.78 o 
   0   9  23      686.06     2588.33   1164.73 o 
   2   9  23    27146.49    26046.23    661.70 o 
   4   9  23     9748.53     8167.50    802.26 o 
   6   9  23     3495.65     3310.65    447.64 o 
   8   9  23    14169.75    14229.16    979.81 o 
  -9  10  23     1192.69     1087.39   2246.09 o 
  -7  10  23     2497.77     2610.11   2786.80 o 
  -5  10  23     3976.51     4936.40   1518.63 o 
  -3  10  23    24880.19    25514.01    995.89 o 
  -1  10  23      223.83      552.40    847.45 o 
   1  10  23      158.24     1208.27   1770.72 o 
   3  10  23    25321.11    24965.01    446.82 o 
   5  10  23     4396.04     4167.79     41.65 o 
   7  10  23     2816.58     3122.60    825.31 o 
   9  10  23     1038.72      815.60     83.93 o 
 -10  11  23     3025.71     2557.97    456.02 o 
  -8  11  23     5890.93     6139.58    993.31 o 
  -6  11  23     1927.92     2019.84    141.85 o 
  -4  11  23     5343.10     5298.44    455.73 o 
  -2  11  23     8358.12     9136.83   1221.05 o 
   0  11  23       67.04      122.88   1964.06 o 
   2  11  23     8174.02     9044.26   1764.17 o 
   4  11  23     5298.12     5223.78     23.68 o 
   6  11  23     2048.00     2481.06   1518.59 o 
   8  11  23     5894.99     5587.70    147.37 o 
  10  11  23     2996.53     2772.55   1056.19 o 
  -9  12  23      457.93     1015.34   1118.12 o 
  -7  12  23     3866.40     4021.51    283.10 o 
  -5  12  23      281.69     1539.04   1359.70 o 
  -3  12  23     2082.51     1838.43    107.24 o 
  -1  12  23     2223.23     2255.28   2167.58 o 
   1  12  23     2504.82     2500.59   2036.39 o 
   3  12  23     1894.48     1690.33   1085.89 o 
   5  12  23      182.45      993.66   1293.40 o 
   7  12  23     3542.15     3551.91    371.48 o 
   9  12  23      405.91      638.42   1947.10 o 
  -8  13  23     2763.97     3120.74    609.22 o 
  -6  13  23     1453.41     1605.64   2076.07 o 
  -4  13  23     2288.93     2311.13    418.26 o 
  -2  13  23     6756.43     6317.86    970.28 o 
   0  13  23     2651.02     3031.66   1159.32 o 
   2  13  23     6291.15     5948.05   1272.36 o 
   4  13  23     2576.52     2625.21   1373.97 o 
   6  13  23     1256.71     1310.34    215.77 o 
   8  13  23     3243.06     2941.55    364.04 o 
  -7  14  23      180.11      501.50    953.70 o 
  -5  14  23     1380.08     1399.61   1090.84 o 
  -3  14  23     2454.35     2478.21    443.71 o 
  -1  14  23      779.95     1393.81    561.75 o 
   1  14  23      675.46     1002.72    305.39 o 
   3  14  23     2388.75     2368.25    427.70 o 
   5  14  23     1060.31     1225.48   1259.00 o 
   7  14  23      159.68      211.66    557.51 o 
  -4  15  23     3938.25     4265.34    913.86 o 
  -2  15  23     4643.75     4450.29    824.05 o 
   0  15  23       36.77      593.52    443.57 o 
   2  15  23     5245.54     4712.96    485.32 o 
   4  15  23     3772.42     4089.02    328.45 o 
   0   0  24    31407.05    30035.43   1667.06 o 
  -2   2  24    13426.72    14467.40   2373.30 o 
   0   2  24    19037.85    18641.43   1987.44 o 
   2   2  24    12867.11    14536.35   1019.97 o 
  -1   3  24     5299.79     5850.64    670.84 o 
   1   3  24     5399.23     5181.41    319.12 o 
  -4   4  24    14545.13    14666.32    628.68 o 
  -2   4  24      729.95     5021.49   1570.94 o 
   0   4  24    56397.26    51857.46    934.31 o 
   2   4  24      308.61     3025.89    695.55 o 
   4   4  24    13104.73    13543.76    529.40 o 
  -3   5  24    17359.46    15948.94   1081.05 o 
  -1   5  24     6620.14     7162.20    581.67 o 
   1   5  24     7264.35     9635.05   1795.93 o 
   3   5  24    17704.36    16190.51    742.98 o 
  -6   6  24    23236.17    22984.54   2138.80 o 
  -4   6  24    23556.05    23114.89    722.63 o 
  -2   6  24    10150.62    10974.35    824.18 o 
   0   6  24    27613.08    25758.96    249.89 o 
   2   6  24    10865.36    10920.21    768.67 o 
   4   6  24    25538.56    23881.71    597.94 o 
   6   6  24    19040.62    18549.75   3233.40 o 
  -5   7  24     3657.12     3756.12    619.86 o 
  -3   7  24     5010.15     5938.14    781.87 o 
  -1   7  24      969.36      917.06    635.91 o 
   1   7  24     1059.51     1319.99    572.01 o 
   3   7  24     4651.77     4749.45   1244.98 o 
   5   7  24     3314.92     5066.59    685.25 o 
  -8   8  24      814.66     2147.70   1349.75 o 
  -6   8  24    20200.00    17908.43   1189.97 o 
  -4   8  24     1683.97     4556.34   1638.60 o 
  -2   8  24     1791.73     2179.64    277.94 o 
   0   8  24       43.00     3819.66   1608.66 o 
   2   8  24     2698.11     2992.75    212.86 o 
   4   8  24     1579.50     2075.56    639.62 o 
   6   8  24    21996.23    19753.48   1078.34 o 
   8   8  24      902.19     3376.95   1359.14 o 
  -7   9  24     6832.99     6028.90    952.21 o 
  -5   9  24      206.23      242.77     56.53 o 
  -3   9  24     1853.84     2022.49    381.80 o 
  -1   9  24     3622.93     4033.16    509.58 o 
   1   9  24     3506.76     4521.93   1282.97 o 
   3   9  24     2265.67     2226.14    404.06 o 
   5   9  24      265.20      419.30    983.20 o 
   7   9  24     7806.45     8095.14    784.71 o 
 -10  10  24      321.98     2015.93   1388.97 o 
  -8  10  24     7960.44     7943.75    192.93 o 
  -6  10  24     7968.35     7487.38    745.15 o 
  -4  10  24     1056.31     2028.70    390.39 o 
  -2  10  24    11663.55    11293.69    629.15 o 
   0  10  24     2694.85     3317.08    802.00 o 
   2  10  24    12183.24    11762.73    288.83 o 
   4  10  24     1137.50     1947.64    476.55 o 
   6  10  24     8414.44     8340.43    622.96 o 
   8  10  24     6985.03     8136.15   2272.04 o 
  10  10  24      599.77      979.28   1846.00 o 
  -9  11  24     3193.92     4546.05    676.10 o 
  -7  11  24     2371.32     3019.89   1582.46 o 
  -5  11  24      283.11      569.84    396.17 o 
  -3  11  24     1167.66     1603.50    420.72 o 
  -1  11  24     6680.43     9531.61   1744.48 o 
   1  11  24     6676.33     7431.01    710.17 o 
   3  11  24      961.55     1400.41   1773.89 o 
   5  11  24      341.36      532.37    697.20 o 
   7  11  24     2218.77     2406.15    741.60 o 
   9  11  24     2608.01     4462.64   2103.31 o 
  -8  12  24     5529.20     6666.60   2517.21 o 
  -6  12  24    12552.54    12527.34   1292.08 o 
  -4  12  24     4466.44     4266.95    266.20 o 
  -2  12  24     4655.51     4341.85    469.89 o 
   0  12  24        4.10      317.82    498.46 o 
   2  12  24     4150.66     3696.11    813.83 o 
   4  12  24     5149.00     5081.29    562.59 o 
   6  12  24    11336.07    10921.04    799.20 o 
   8  12  24     5827.23     5967.16    538.32 o 
  -7  13  24     2981.11     3602.97   1791.85 o 
  -5  13  24      607.86      789.99    950.39 o 
  -3  13  24      261.21      884.20    644.96 o 
  -1  13  24     2482.45     2283.46    352.78 o 
   1  13  24     2820.27     3070.40    682.00 o 
   3  13  24      602.28     1579.53   1146.37 o 
   5  13  24      488.28      634.17    225.71 o 
   7  13  24     3056.63     3786.73   1321.70 o 
  -6  14  24     2113.94     2345.89    232.95 o 
  -4  14  24      685.60     1535.58   2324.85 o 
  -2  14  24     1738.17     2352.89    703.92 o 
   0  14  24      397.01      620.98    556.52 o 
   2  14  24     1753.17     2681.14   1441.40 o 
   4  14  24      695.68     1142.87    250.79 o 
   6  14  24     1864.64     2949.61   1955.74 o 
  -3  15  24      710.53     1297.24    763.97 o 
  -1  15  24     3152.30     3074.04    544.99 o 
   1  15  24     2774.49     2885.85    687.37 o 
   3  15  24      961.41     1079.07    481.86 o 
   0   1  25    10318.35    10127.86    871.63 o 
  -1   2  25     2056.64     2612.77   1672.31 o 
   1   2  25     2378.98     2178.63    188.07 o 
  -2   3  25     1440.40     2384.45    686.52 o 
   0   3  25     8624.22     8892.22    803.26 o 
   2   3  25     1466.86     2424.46   1360.23 o 
  -3   4  25    25299.73    23979.59   1901.84 o 
  -1   4  25    19360.43    19351.48   1196.39 o 
   1   4  25    20034.61    19417.72    420.94 o 
   3   4  25    24059.09    22801.85    385.46 o 
  -4   5  25    17889.92    17656.79    598.53 o 
  -2   5  25     1981.00     4127.68   1458.39 o 
   0   5  25    13730.66    12859.59   1046.93 o 
   2   5  25     1759.42     1881.07    212.63 o 
   4   5  25    17794.44    19095.66   1061.55 o 
  -5   6  25      579.90     1305.80   1393.41 o 
  -3   6  25     3683.74     3730.50   1176.76 o 
  -1   6  25     2191.04     2837.36   1153.80 o 
   1   6  25     2033.72     2069.93    242.42 o 
   3   6  25     3769.10     3651.60    141.15 o 
   5   6  25      347.58     1614.05   2072.71 o 
  -6   7  25     5760.52     8657.58   1806.11 o 
  -4   7  25     2670.93     5221.98   1941.26 o 
  -2   7  25     2509.27     5216.76   1598.63 o 
   0   7  25      271.59      617.47    328.14 o 
   2   7  25     2235.57     2540.45    358.87 o 
   4   7  25     3494.38     5657.82    905.36 o 
   6   7  25     5388.39     4886.80    411.80 o 
  -7   8  25     6374.37    10130.17   2495.27 o 
  -5   8  25      557.93     1768.08    676.16 o 
  -3   8  25    26772.41    26181.48    649.29 o 
  -1   8  25     7508.27     9411.03   1177.24 o 
   1   8  25     7839.71     9904.32    917.70 o 
   3   8  25    27444.02    26804.85   1528.41 o 
   5   8  25      273.06     1180.06    329.92 o 
   7   8  25     7223.89     8943.02   1746.71 o 
  -8   9  25      863.75     1034.20    964.86 o 
  -6   9  25     3818.78     3527.09    559.30 o 
  -4   9  25     6157.70     6653.55    862.12 o 
  -2   9  25    17508.11    18610.58   1371.16 o 
   0   9  25     5666.57     7487.78   1289.17 o 
   2   9  25    16925.35    16044.67    891.53 o 
   4   9  25     6533.51     6474.01    287.00 o 
   6   9  25     4148.94     3885.65    412.30 o 
   8   9  25      808.36     1082.15    271.46 o 
  -9  10  25     1614.24     1713.36   1062.48 o 
  -7  10  25     2172.26     2836.91   2183.85 o 
  -5  10  25     5288.68     5974.13    893.43 o 
  -3  10  25     3813.38     4321.72    409.10 o 
  -1  10  25    13764.12    13590.82   1025.25 o 
   1  10  25    13120.36    12925.63   1554.39 o 
   3  10  25     4191.63     4754.65    522.66 o 
   5  10  25     5728.85     6547.90   1276.36 o 
   7  10  25     2168.29     2223.95    516.09 o 
   9  10  25     1398.68     1552.39   1089.43 o 
 -10  11  25     2320.60     2013.65    187.30 o 
  -8  11  25       83.34      164.63   1842.97 o 
  -6  11  25      627.44     1033.77   1196.37 o 
  -4  11  25     3538.31     3195.63    748.59 o 
  -2  11  25     3033.38     3289.77    712.13 o 
   0  11  25     6808.79     7240.83   1762.51 o 
   2  11  25     3154.32     3397.30   1946.64 o 
   4  11  25     3601.13     3047.61    416.24 o 
   6  11  25      555.75      651.47    337.38 o 
   8  11  25       36.43      203.12   1700.70 o 
  10  11  25     2497.21     2412.22   1310.25 o 
  -7  12  25     2062.37     3484.17   1696.84 o 
  -5  12  25      216.46      372.66   1444.52 o 
  -3  12  25     1471.67     1466.58    400.75 o 
  -1  12  25      106.59      742.38   1218.03 o 
   1  12  25      104.41      506.14    232.46 o 
   3  12  25     1420.60     1251.36   1055.18 o 
   5  12  25      238.65      188.80    268.28 o 
   7  12  25     1947.98     3056.20    928.61 o 
  -6  13  25     1548.13     1596.54    328.36 o 
  -4  13  25     1304.90     1341.25    554.39 o 
  -2  13  25      895.68     1278.43   1812.12 o 
   0  13  25     2342.26     3141.92   2107.87 o 
   2  13  25      855.38     1105.38   1114.95 o 
   4  13  25     1717.04     2204.55   1100.94 o 
   6  13  25     1504.64     1514.25    266.53 o 
  -5  14  25      836.77     1167.26    602.21 o 
  -3  14  25     5796.66     6479.17   1341.73 o 
  -1  14  25     4872.00     4624.52    488.04 o 
   1  14  25     5398.78     5322.26   1013.75 o 
   3  14  25     5264.29     5554.49    918.47 o 
   5  14  25      671.50      885.73    451.50 o 
  -1   1  26    71095.99    72047.05   2969.03 o 
   1   1  26    76981.18    73029.85   6052.55 o 
   0   2  26    34882.86    37695.58   2303.04 o 
  -3   3  26     1078.58     1862.30    514.35 o 
  -1   3  26     7063.90     8443.71    636.19 o 
   1   3  26     5713.24     6149.75    325.22 o 
   3   3  26     1252.57     3354.77    786.57 o 
  -2   4  26      954.62     2407.11    929.36 o 
   0   4  26      373.37      613.79   1204.98 o 
   2   4  26      725.38      872.56    441.25 o 
  -5   5  26    32729.75    30445.89   2495.50 o 
  -3   5  26    12890.90    14272.24   1645.16 o 
  -1   5  26    35788.01    35605.18   1115.00 o 
   1   5  26    35616.90    34893.35    877.46 o 
   3   5  26    13665.33    15111.69   2057.43 o 
   5   5  26    28220.45    26903.59   1767.98 o 
  -4   6  26     2242.92     2501.44    428.17 o 
  -2   6  26     3388.99     5076.32   1233.63 o 
   0   6  26       24.71      386.88    544.10 o 
   2   6  26     3583.59     3899.24    651.17 o 
   4   6  26     2042.93     2213.82    500.91 o 
  -7   7  26     2584.58     6765.92   3890.27 o 
  -5   7  26     4931.33     4971.88    415.17 o 
  -3   7  26     3172.46     4442.68    561.52 o 
  -1   7  26      182.70     1493.65    609.39 o 
   1   7  26      262.95     2517.32   1190.37 o 
   3   7  26     3372.79     5168.59    946.01 o 
   5   7  26     5145.70     5314.74    380.59 o 
   7   7  26     2420.00     2751.14    933.69 o 
  -6   8  26      995.88     1185.06    291.99 o 
  -4   8  26     4243.37     4641.18    724.55 o 
  -2   8  26     1704.72     2434.63   1108.84 o 
   0   8  26    12250.47    11508.21   1168.88 o 
   2   8  26     1558.83     1683.54    299.07 o 
   4   8  26     4568.88     5030.15    863.39 o 
   6   8  26      945.12     1270.37    800.09 o 
  -9   9  26      471.82      507.19    690.76 o 
  -7   9  26      172.82      490.33    340.38 o 
  -5   9  26        4.59      532.05    723.31 o 
  -3   9  26      866.11     1574.80    685.10 o 
  -1   9  26     2058.55     1847.71   1099.70 o 
   1   9  26     1783.51     2242.59   1308.75 o 
   3   9  26      684.40     1706.19   1546.76 o 
   5   9  26       11.69      268.19   1384.10 o 
   7   9  26      207.83      544.20    399.33 o 
   9   9  26      269.31      437.29    575.53 o 
  -8  10  26      267.38      483.23    898.20 o 
  -6  10  26     1867.21     1909.43    504.24 o 
  -4  10  26     2721.77     2591.82    329.30 o 
  -2  10  26     6142.85     8723.69   1342.30 o 
   0  10  26     1203.40     1353.82    872.89 o 
   2  10  26     5489.67     6424.46   1298.97 o 
   4  10  26     3225.31     3249.32    624.81 o 
   6  10  26     1558.25     1769.28    616.78 o 
   8  10  26      270.88     1043.12   1555.86 o 
  -9  11  26      984.72     1153.54   2320.82 o 
  -7  11  26     2830.77     2988.57   1210.09 o 
  -5  11  26      461.36     1370.64   1263.46 o 
  -3  11  26     1511.85     2073.47   1059.11 o 
  -1  11  26      149.60      952.25    921.10 o 
   1  11  26      156.15      378.05   1739.62 o 
   3  11  26     1580.83     4011.13   1960.95 o 
   5  11  26      558.27     1059.25    301.00 o 
   7  11  26     2652.84     3019.74    968.34 o 
   9  11  26     1115.08     1328.76   1699.30 o 
  -8  12  26     2995.34     3981.86    594.34 o 
  -6  12  26     1157.65     1178.78    457.57 o 
  -4  12  26      360.04      508.60    415.96 o 
  -2  12  26     2295.55     2252.59    543.67 o 
   0  12  26      672.30     1014.84   1691.87 o 
   2  12  26     2041.32     2435.17    654.54 o 
   4  12  26      485.57      851.34   1436.19 o 
   6  12  26     1101.28     1890.25   1690.84 o 
   8  12  26     2939.14     4206.47    753.92 o 
  -5  13  26     9451.59     8577.81    296.50 o 
  -3  13  26     2515.82     2297.63     29.63 o 
  -1  13  26     8667.26     7988.37   1517.24 o 
   1  13  26     8375.69     7917.57    498.63 o 
   3  13  26     2572.90     2723.71    321.52 o 
   5  13  26     9169.19     9066.63   1224.88 o 
  -2  14  26     2475.91     4323.39   1498.46 o 
   0  14  26     1027.10     1241.88    310.28 o 
   2  14  26     2577.39     5028.07   1370.64 o 
   0   1  27        1.75        4.74    951.92 o 
  -1   2  27    12917.95    13015.58   1588.34 o 
   1   2  27    11695.46    11590.53    730.51 o 
  -2   3  27     1784.07     1842.53    532.79 o 
   0   3  27     1317.39     1869.49   2066.95 o 
   2   3  27     1368.44     1328.74    700.79 o 
  -3   4  27     9880.26     9733.99    268.86 o 
  -1   4  27    19306.13    18148.21    929.50 o 
   1   4  27    20478.33    19370.69   2582.86 o 
   3   4  27    11837.10    11518.02    182.28 o 
  -4   5  27     4761.55     4636.83    787.11 o 
  -2   5  27      530.48      779.63    572.80 o 
   0   5  27     2410.33     2764.42    747.34 o 
   2   5  27      386.66      979.14    861.80 o 
   4   5  27     4331.34     4157.31    385.49 o 
  -5   6  27     7039.72     9578.19   1939.59 o 
  -3   6  27    10655.74    12282.37   1615.85 o 
  -1   6  27     1438.55     1515.40    387.89 o 
   1   6  27     1200.02     1492.19    490.57 o 
   3   6  27     9283.32    11167.93    878.01 o 
   5   6  27     7023.32     6562.45    577.27 o 
  -6   7  27      680.01     2319.24    898.32 o 
  -4   7  27    12460.77    12252.32   1079.93 o 
  -2   7  27     4491.05     5696.71   1417.75 o 
   0   7  27      371.05     2598.31    657.40 o 
   2   7  27     3973.02     4363.82    643.04 o 
   4   7  27    12481.36    14539.96   1152.79 o 
   6   7  27      427.57     2096.95    924.53 o 
  -7   8  27     3354.35     3399.95    451.29 o 
  -5   8  27     5598.13     6080.90    481.04 o 
  -3   8  27     4094.60     5919.11    790.85 o 
  -1   8  27    10209.71     9707.38    821.14 o 
   1   8  27    11840.29    11998.00    891.65 o 
   3   8  27     4544.87     4977.48    561.21 o 
   5   8  27     4904.73     5359.72    343.30 o 
   7   8  27     4125.26     4670.46   1208.05 o 
  -8   9  27     1442.64     1324.76   1252.21 o 
  -6   9  27     2459.96     3471.13   1045.31 o 
  -4   9  27     4165.41     5800.45   1788.50 o 
  -2   9  27     3802.01     3806.22    580.35 o 
   0   9  27     8046.37     9013.21   1230.75 o 
   2   9  27     3646.28     3984.21   1493.61 o 
   4   9  27     5117.24     4803.80    666.36 o 
   6   9  27     2072.18     2405.86    403.28 o 
   8   9  27     1747.03     2020.65    580.61 o 
  -9  10  27       41.08      583.69   1227.29 o 
  -7  10  27     3084.29     3895.95   1721.84 o 
  -5  10  27     1067.13     1434.59    861.28 o 
  -3  10  27    16141.12    15119.87   1308.04 o 
  -1  10  27     7212.14     8196.85    931.62 o 
   1  10  27     5620.97     7269.38   1676.43 o 
   3  10  27    17145.00    15801.76   1427.93 o 
   5  10  27     1135.34     1074.73    288.74 o 
   7  10  27     2701.04     3250.59   1394.81 o 
   9  10  27       55.54      406.43    597.97 o 
  -8  11  27     3396.28     4502.86   2346.18 o 
  -6  11  27      742.96      890.10    371.76 o 
  -4  11  27     1510.48     1415.01   1289.19 o 
  -2  11  27     1418.63     1244.26    283.10 o 
   0  11  27        8.26      424.51   1523.03 o 
   2  11  27      978.11     1029.89    976.39 o 
   4  11  27     1828.22     1632.98   1140.53 o 
   6  11  27      740.69      758.10    211.70 o 
   8  11  27     2955.42     2993.21    451.51 o 
  -5  12  27      390.02      552.05   1087.35 o 
  -3  12  27     2081.63     2862.58   1412.13 o 
  -1  12  27     1907.10     1753.31    638.22 o 
   1  12  27     2198.84     1935.15   1139.51 o 
   3  12  27     1817.14     1994.49   1326.87 o 
   5  12  27      424.93      716.84   1393.70 o 
  -4  13  27     1027.58     1193.18    413.09 o 
  -2  13  27     2860.68     3127.45   1328.37 o 
   0  13  27      730.31     1177.96   1001.51 o 
   2  13  27     2889.25     3295.61   1937.34 o 
   4  13  27      861.66      919.35    597.55 o 
   0   0  28    28967.07    37385.64   6905.02 o 
  -2   2  28     4262.52     2818.17   1252.66 o 
   0   2  28    46364.54    46520.95   2584.60 o 
   2   2  28     4818.79     5256.30   1117.97 o 
  -1   3  28     2556.19     2854.35    619.78 o 
   1   3  28     2496.63     3664.79   1707.09 o 
  -4   4  28    10542.02     9212.37    735.41 o 
  -2   4  28     3777.55     4732.86    623.98 o 
   0   4  28     8181.89     8683.51    607.51 o 
   2   4  28     4442.53     6903.77   1787.32 o 
   4   4  28    11558.02     9707.03    544.64 o 
  -3   5  28       52.48      133.81    585.89 o 
  -1   5  28     1574.92     2025.41   1272.35 o 
   1   5  28     1942.79     2102.41    465.63 o 
   3   5  28      148.47      494.05    395.84 o 
  -6   6  28    22188.42    20162.48   1910.32 o 
  -4   6  28     1846.41     3177.92   1069.40 o 
  -2   6  28     9288.32     9186.69    961.11 o 
   0   6  28      107.35     2798.45   1507.54 o 
   2   6  28     7534.97     9667.82   1126.74 o 
   4   6  28     2250.35     3558.94   1899.29 o 
   6   6  28    23568.11    23218.68   1414.93 o 
  -5   7  28     4249.25     4758.87   1476.00 o 
  -3   7  28     7514.46     8527.79    708.41 o 
  -1   7  28     5979.10     6210.47    887.80 o 
   1   7  28     6168.41     5835.81    425.25 o 
   3   7  28     6735.07     8586.66   1385.57 o 
   5   7  28     4717.02     5500.48   1361.27 o 
  -8   8  28     4543.35     5066.09   1966.72 o 
  -6   8  28     5802.97     6133.56    664.32 o 
  -4   8  28     1184.53     1016.86    247.17 o 
  -2   8  28     5391.46     6012.99    963.16 o 
   0   8  28     2035.77     2230.47    285.84 o 
   2   8  28     5206.89     6855.35    884.90 o 
   4   8  28     1261.17     3283.36   1515.81 o 
   6   8  28     5384.10     6007.40    729.95 o 
   8   8  28     4433.82     5579.92    861.46 o 
  -7   9  28     3139.75     2965.34   1675.90 o 
  -5   9  28     2651.43     3514.33   1497.78 o 
  -3   9  28     5306.59     5648.39    958.10 o 
  -1   9  28     2429.92     3964.92   1066.00 o 
   1   9  28     2978.32     4960.57   1255.81 o 
   3   9  28     5328.32     5303.36    639.22 o 
   5   9  28     2962.62     2976.00   1346.96 o 
   7   9  28     2778.60     4718.42    979.67 o 
  -8  10  28      751.60     1868.23   1538.70 o 
  -6  10  28    10215.65     9020.92    453.51 o 
  -4  10  28      369.12     2345.75   2038.94 o 
  -2  10  28     1524.69     1413.48   1056.10 o 
   0  10  28        0.06       77.34    524.04 o 
   2  10  28     2119.40     1900.29    636.49 o 
   4  10  28      418.46     1525.45    674.59 o 
   6  10  28    10212.23     9375.17   1164.99 o 
   8  10  28      866.89      934.39    362.83 o 
  -7  11  28      671.87     1348.57   1581.80 o 
  -5  11  28     2409.01     2455.71    794.94 o 
  -3  11  28      702.95     1053.28   2917.61 o 
  -1  11  28      810.05     1217.79   2356.72 o 
   1  11  28      702.80      745.41    701.33 o 
   3  11  28      471.61      520.71    869.73 o 
   5  11  28     2641.29     2619.18    605.09 o 
   7  11  28      620.68      987.99    730.59 o 
  -4  12  28     2781.20     4262.24   1129.98 o 
  -2  12  28     5288.44     6012.19    581.07 o 
   0  12  28     3308.32     3484.64    597.20 o 
   2  12  28     5189.06     5141.90    540.30 o 
   4  12  28     2871.04     3564.59   1116.83 o 
  -1  13  28     1571.34     1685.91   2384.99 o 
   1  13  28     1400.85     1171.43    200.31 o 
   0   1  29     5831.82     5212.40   2651.52 o 
  -1   2  29      419.96      274.33    232.42 o 
   1   2  29      298.26      797.02    928.11 o 
  -2   3  29     3735.10     4200.45    257.60 o 
   0   3  29     2328.86     3661.00   1839.71 o 
   2   3  29     4019.33     5184.42   1553.92 o 
  -3   4  29    12503.22    12599.53    609.21 o 
  -1   4  29     1418.71     1685.02    628.51 o 
   1   4  29     1192.39     1695.82   1031.73 o 
   3   4  29    13462.54    14475.37   1280.09 o 
  -4   5  29      526.29     1420.55   2144.64 o 
  -2   5  29     4841.10     4716.64   1997.86 o 
   0   5  29     2195.12     4493.16   1760.46 o 
   2   5  29     5064.53     5085.59   2359.97 o 
   4   5  29      440.55      963.57    596.66 o 
  -5   6  29     1802.40     4290.89   1060.99 o 
  -3   6  29     6666.91     6990.72   1267.22 o 
  -1   6  29     3256.45     3469.46   1255.52 o 
   1   6  29     3151.04     3041.44    454.98 o 
   3   6  29     5128.90     5554.89    786.29 o 
   5   6  29     1699.89     3755.41   1289.23 o 
  -6   7  29     4602.46     7217.04   2028.34 o 
  -4   7  29     1712.71     2586.04   2758.29 o 
  -2   7  29    12316.17    12199.75   1332.35 o 
   0   7  29     2357.25     4001.42   1241.42 o 
   2   7  29    11474.48    11063.72   1623.19 o 
   4   7  29     2526.16     2779.00    497.98 o 
   6   7  29     4449.82     6269.66    949.50 o 
  -7   8  29     5943.67     5939.12    240.55 o 
  -5   8  29     1717.04     1616.27    399.74 o 
  -3   8  29    17315.69    17379.73   1030.62 o 
  -1   8  29     3100.66     4208.08   1150.63 o 
   1   8  29     3595.43     4542.23    742.40 o 
   3   8  29    17430.97    17083.67    431.16 o 
   5   8  29     2017.14     2814.85   1526.12 o 
   7   8  29     5607.28     6326.94   1095.29 o 
  -8   9  29     1820.38     1649.04    589.43 o 
  -6   9  29       47.47      357.03   1460.45 o 
  -4   9  29     3843.25     4699.75   1987.75 o 
  -2   9  29     5856.85     6021.52    390.39 o 
   0   9  29        0.31      587.79    379.88 o 
   2   9  29     6366.53     6386.87    293.08 o 
   4   9  29     3960.10     5444.29    842.01 o 
   6   9  29       49.72     1009.00   1842.53 o 
   8   9  29     1673.86     1404.15    592.86 o 
  -7  10  29     4390.51     3954.68    277.49 o 
  -5  10  29     2253.94     3382.01   1677.54 o 
  -3  10  29     2250.77     3291.95   2704.72 o 
  -1  10  29     3347.23     3468.98    899.57 o 
   1  10  29     2948.60     2900.93    463.36 o 
   3  10  29     2757.25     3191.85    505.68 o 
   5  10  29     2408.50     2846.34   1769.48 o 
   7  10  29     4403.88     4789.92   1448.18 o 
  -6  11  29     1231.71     1179.72     61.51 o 
  -4  11  29      461.12      714.40    993.77 o 
  -2  11  29     5311.81     5249.50    143.77 o 
   0  11  29       22.32      134.18   1199.88 o 
   2  11  29     5623.26     5381.03    293.33 o 
   4  11  29      359.56      518.99    340.98 o 
   6  11  29     1230.01     1463.82   2158.58 o 
  -3  12  29    11263.46    10594.88   1026.73 o 
  -1  12  29     1198.19     1652.21    649.62 o 
   1  12  29     1422.76     1527.93   1392.51 o 
   3  12  29    11290.63    10949.05    882.39 o 
  -1   1  30    12552.55    13788.17   1939.45 o 
   1   1  30    15030.40    14619.74   3318.74 o 
   0   2  30     5515.24     6021.64    928.55 o 
  -3   3  30     1110.23     1168.86   2000.02 o 
  -1   3  30     7950.18     8708.65    644.83 o 
   1   3  30     7698.43    10339.06   1659.30 o 
   3   3  30     1029.79     1573.68   2550.81 o 
  -2   4  30     4315.50     4504.76    816.72 o 
   0   4  30      841.47     1580.23   1569.07 o 
   2   4  30     4685.86     6166.96   1273.66 o 
  -5   5  30    15676.90    16429.03   2405.87 o 
  -3   5  30     8423.23     7003.09   1930.37 o 
  -1   5  30     8618.16     9129.58    843.56 o 
   1   5  30     7783.37     8355.45   1642.95 o 
   3   5  30     8991.21     9395.98   2417.86 o 
   5   5  30    14064.56    16077.82   3248.37 o 
  -4   6  30      780.69     1388.75   1655.24 o 
  -2   6  30     5658.24     6649.07   1508.71 o 
   0   6  30     2455.56     2636.11    812.61 o 
   2   6  30     4897.68     5337.84    812.18 o 
   4   6  30      823.63     1219.59   1524.03 o 
  -7   7  30    14716.97    14165.52    322.05 o 
  -5   7  30     1767.74     2209.51   1807.52 o 
  -3   7  30     7313.45     7385.89   1122.55 o 
  -1   7  30     3507.39     3403.87    908.05 o 
   1   7  30     4002.25     4037.61   2511.67 o 
   3   7  30     6872.90     6015.77    778.28 o 
   5   7  30     1863.15     1885.34   1498.99 o 
   7   7  30    16474.22    15960.18    213.21 o 
  -6   8  30     1516.70     1470.76    172.87 o 
  -4   8  30     4936.47     5493.81   1386.39 o 
  -2   8  30     5695.65     7371.65   1041.05 o 
   0   8  30     1205.14     1300.62    407.24 o 
   2   8  30     5535.83     5645.39    716.06 o 
   4   8  30     5081.49     5052.64    893.46 o 
   6   8  30     1322.21     2042.33   1147.01 o 
  -7   9  30     7187.45     7651.61   2185.63 o 
  -5   9  30     1476.89     1994.86    767.05 o 
  -3   9  30     1249.34     1459.01    324.92 o 
  -1   9  30     1659.55     1725.05    590.12 o 
   1   9  30     1392.75     2347.43   1249.57 o 
   3   9  30     1245.99     2186.16    438.13 o 
   5   9  30     1532.28     2455.48   1359.19 o 
   7   9  30     6435.34     6632.05    926.20 o 
  -6  10  30     3191.63     2953.76   1106.85 o 
  -4  10  30     1346.57     1110.68    428.30 o 
  -2  10  30      696.76      661.90     55.04 o 
   0  10  30      688.07     1110.39    273.62 o 
   2  10  30      326.66      414.34   1301.88 o 
   4  10  30     1581.90     1661.39   1316.76 o 
   6  10  30     3397.51     3427.50   1043.14 o 
  -3  11  30       63.27     2529.82   1425.49 o 
  -1  11  30     5311.29     8017.94   1296.15 o 
   1  11  30     5493.02     6081.45    722.63 o 
   3  11  30        6.48     1758.49   1254.46 o 
   0   1  31       14.51      536.57    717.13 o 
  -1   2  31     4360.42     4777.62    968.02 o 
   1   2  31     4437.13     4773.33   1525.34 o 
  -2   3  31     7889.02     8909.04    640.72 o 
   0   3  31     3990.97     3557.50    557.57 o 
   2   3  31     8154.21     9228.71   1582.43 o 
  -3   4  31     2817.74     3721.54    732.41 o 
  -1   4  31     2542.69     2676.43   1123.59 o 
   1   4  31     2946.22     3539.64    927.21 o 
   3   4  31     2779.14     3361.59   1404.34 o 
  -4   5  31     2882.52     3210.35    435.09 o 
  -2   5  31    16235.83    16315.37   1892.60 o 
   0   5  31      940.39     1359.58    588.81 o 
   2   5  31    15501.36    17665.15   2515.64 o 
   4   5  31     2513.15     2668.45    519.64 o 
  -5   6  31     1412.79     1862.61   1064.83 o 
  -3   6  31     2638.63     3393.91   2341.22 o 
  -1   6  31     2765.99     5921.25   3343.49 o 
   1   6  31     2971.81     4804.66   2152.11 o 
   3   6  31     2759.75     2862.61   1319.12 o 
   5   6  31     1593.58     1692.48    131.56 o 
  -6   7  31      100.18      645.07   1314.24 o 
  -4   7  31     2909.27     3114.28    816.74 o 
  -2   7  31     1533.32     2119.44    850.25 o 
   0   7  31      418.40     1107.24    911.52 o 
   2   7  31     2002.36     3344.63   3304.26 o 
   4   7  31     3139.65     3212.47    820.95 o 
   6   7  31      160.59      237.20    332.79 o 
  -7   8  31     1929.98     1828.65    444.16 o 
  -5   8  31     6125.24     5647.65   1421.54 o 
  -3   8  31      700.40     1382.09    851.85 o 
  -1   8  31     1509.19     2166.60    669.62 o 
   1   8  31     1632.63     2649.39   1732.02 o 
   3   8  31      786.60     1783.59   1531.91 o 
   5   8  31     6091.55     6295.91   1517.12 o 
   7   8  31     2244.88     2611.92   1212.93 o 
  -6   9  31      833.42     1390.35   1984.07 o 
  -4   9  31     8053.05     8395.27   1701.00 o 
  -2   9  31     8532.67     8674.16   2232.16 o 
   0   9  31     6437.56     6486.01    913.22 o 
   2   9  31     7171.72     6653.98    295.06 o 
   4   9  31     8338.71     8571.75   1766.97 o 
   6   9  31      996.65     1297.91   1260.48 o 
  -3  10  31       60.85      655.99    600.15 o 
  -1  10  31     1093.96     1473.13    980.94 o 
   1  10  31     1308.50     1537.43   1315.13 o 
   3  10  31      114.37      201.84    749.75 o 
   0  11  31      829.01     1344.18    588.17 o 
   0   0  32    22158.42    21060.80   1008.76 o 
  -2   2  32      931.02     2258.95   1094.01 o 
   0   2  32    17660.56    19772.55   1924.43 o 
   2   2  32      749.91     2477.41   4186.17 o 
  -1   3  32     4868.88     5410.56    830.62 o 
   1   3  32     5448.75     5137.25   1139.88 o 
  -4   4  32    10585.55    10428.58   4371.29 o 
  -2   4  32     2877.05     2833.00    364.77 o 
   0   4  32    19038.69    17942.27   1833.44 o 
   2   4  32     3611.92     4322.16   1914.31 o 
   4   4  32     9109.95     9883.55   2943.35 o 
  -3   5  32     4189.58     5551.63   1475.24 o 
  -1   5  32     3601.09     3726.05   1985.01 o 
   1   5  32     3914.85     4614.30    847.21 o 
   3   5  32     4165.03     3925.46    505.35 o 
  -6   6  32     4572.47     4731.22   2481.64 o 
  -4   6  32     1324.61     1525.08   1182.12 o 
  -2   6  32     5604.31     5471.07   2681.05 o 
   0   6  32    14940.39    12801.36    638.49 o 
   2   6  32     5325.80     5135.95    530.15 o 
   4   6  32     1960.77     2053.15    872.83 o 
   6   6  32     4700.15     4878.76   4480.07 o 
  -5   7  32     2774.22     3543.50   2781.22 o 
  -3   7  32       73.41      581.34    442.41 o 
  -1   7  32     1809.34     1883.87    485.11 o 
   1   7  32     1928.47     2392.10   1202.78 o 
   3   7  32       85.68      133.21    911.30 o 
   5   7  32     2569.32     3640.63   2741.84 o 
  -6   8  32     2102.71     2145.36    392.82 o 
  -4   8  32       64.37      485.33    474.15 o 
  -2   8  32      265.36     1616.76    866.26 o 
   0   8  32      137.78      621.13   1517.08 o 
   2   8  32      237.90     3270.39   2367.40 o 
   4   8  32       74.78      765.98   1730.44 o 
   6   8  32     2090.11     1831.65    871.52 o 
  -3   9  32      499.05      444.29    179.51 o 
  -1   9  32      109.01      504.44    881.26 o 
   1   9  32       97.94      294.86    483.79 o 
   3   9  32      595.97      943.48   1604.74 o 
   0  10  32      891.03     1020.22    552.40 o 
   0   1  33       74.36      273.21   2305.74 o 
  -1   2  33     1493.15     1871.04   1911.97 o 
   1   2  33     1427.84     2582.57   2900.63 o 
  -2   3  33     4869.52     6126.29   2561.68 o 
   0   3  33      472.12      916.08    586.44 o 
   2   3  33     4690.23     5337.70   2201.68 o 
  -3   4  33     3414.71     4800.17   1841.06 o 
  -1   4  33     9156.56     8618.40    234.76 o 
   1   4  33     9799.52     9003.07    229.68 o 
   3   4  33     3397.39     3618.31    536.24 o 
  -4   5  33     2938.81     4026.85   1858.84 o 
  -2   5  33     1800.86     2772.90    886.89 o 
   0   5  33     7594.35     8912.49    812.59 o 
   2   5  33     1771.26     1885.88    107.69 o 
   4   5  33     2981.22     4633.39   2947.48 o 
  -5   6  33     1045.15     1349.85    999.18 o 
  -3   6  33       14.55     1167.33   2506.11 o 
  -1   6  33      634.81     1433.04   2890.67 o 
   1   6  33      753.38     1063.30   1323.84 o 
   3   6  33        7.88      168.76    257.23 o 
   5   6  33      938.72     1067.17   1523.99 o 
  -4   7  33      540.21      516.22   2259.12 o 
  -2   7  33      964.47      988.25   2220.61 o 
   0   7  33      706.56     2951.80   1071.27 o 
   2   7  33     1066.18     1261.88   1386.80 o 
   4   7  33      521.72      478.33   3131.64 o 
  -3   8  33      448.87      355.20   1207.72 o 
  -1   8  33     1857.26     1757.04    382.77 o 
   1   8  33     2060.68     2442.76   3679.93 o 
   3   8  33      394.08      418.21    671.52 o 
   0   9  33     5612.97     5961.88   1356.76 o 
  -1   1  34     6378.52     5872.71     37.89 o 
   1   1  34     6427.78     6076.23   2314.42 o 
   0   2  34     1858.48     1751.79    323.48 o 
  -3   3  34     2027.13     1887.02    728.65 o 
  -1   3  34       14.82       91.62    118.73 o 
   1   3  34       25.72      637.20   1479.60 o 
   3   3  34     2104.68     1975.72   1387.69 o 
  -2   4  34     1496.43     3783.65   1126.74 o 
   0   4  34     1496.89     2533.07    790.91 o 
   2   4  34     1311.19     2820.48   2059.68 o 
  -5   5  34     2887.70     2756.33   1160.31 o 
  -3   5  34       61.15      347.79    581.74 o 
  -1   5  34     4992.90     4860.44    586.72 o 
   1   5  34     4652.62     5044.80   1175.00 o 
   3   5  34      137.63      727.95    767.27 o 
   5   5  34     2497.99     2200.93   3078.96 o 
  -4   6  34     1123.99     1763.07   3125.09 o 
  -2   6  34      200.94      572.93   2804.63 o 
   0   6  34     2666.78     3341.72   1271.13 o 
   2   6  34      139.30      309.03    325.67 o 
   4   6  34     1065.28     1451.88   1236.24 o 
  -3   7  34      148.62       80.73    383.61 o 
  -1   7  34     2087.48     1975.78   1543.61 o 
   1   7  34     1978.48     2508.11   1767.96 o 
   3   7  34      147.00      528.75    786.32 o 
   0   1  35      116.97      713.40    671.94 o 
  -1   2  35      291.26      520.05   1023.47 o 
   1   2  35      298.83      471.56   1865.51 o 
  -2   3  35     1089.57     1840.85   1183.49 o 
   0   3  35      155.15      546.58   2018.33 o 
   2   3  35     1078.49     1173.02    379.13 o 
  -3   4  35     2870.77     2948.90   1146.59 o 
  -1   4  35     1355.43     1454.37    427.66 o 
   1   4  35     1187.60     1193.42    175.69 o 
   3   4  35     2983.08     3210.18    622.53 o 
  -2   5  35     3376.73     4300.77   3447.92 o 
   0   5  35      923.61      859.22   2280.07 o 
   2   5  35     3388.98     4406.21   2023.21 o 
  -1   6  35     1345.57     1248.48    386.26 o 
   1   6  35     1446.85     1514.13   2578.64 o 
   0   0  36     8763.67     9258.79   2126.44 o 
  -2   2  36     1746.72     2193.73   2613.45 o 
   0   2  36       34.69      826.96   1116.50 o 
   2   2  36     1706.32     1892.29   2782.59 o 
  -1   3  36      346.40      554.43    573.83 o 
   1   3  36      511.65     1366.71   1138.53 o 
   0   4  36     1602.21     1502.07    483.46 o 
                                                 
